# Supplementary material for: N-Benzoyl-2-methyl­benzene­sulfonamide
Source: Acta Crystallogr Sect E Struct Rep Online. 2010 Apr 2;66(Pt 5):o1024. doi: 10.1107/S1600536810012067 (PMC2979050; doi:10.1107/S1600536810012067)
Supplement: Supplementary file 2 [file e-66-o1024-Isup2.hkl]

# 
# h,k,l, Fc-squared, Fo-squared, sigma(Fo-squared) and status flag 
# 
data_I
_shelx_title ' DAS34 PNA21' 
_shelx_refln_list_code          4 
_shelx_F_calc_maximum      126.15 
_exptl_crystal_F_000       576.00 
_reflns_d_resolution_high  0.8000 
 
loop_ 
 _symmetry_equiv_pos_as_xyz 
 'x, y, z' 
 '-x, -y, z+1/2' 
 '-x+1/2, y+1/2, z+1/2' 
 'x+1/2, -y+1/2, z' 
 
_cell_length_a    19.7720 
_cell_length_b    11.8940 
_cell_length_c     5.6368 
_cell_angle_alpha  90.000 
_cell_angle_beta   90.000 
_cell_angle_gamma  90.000 
 
_shelx_F_squared_multiplier     1.000 
 
loop_ 
 _refln_index_h 
 _refln_index_k 
 _refln_index_l 
 _refln_F_squared_calc 
 _refln_F_squared_meas 
 _refln_F_squared_sigma 
 _refln_observed_status 
   1   7  -5       23.80       60.30      7.72 o 
   1   8  -5       57.32       56.46      5.74 o 
   0   9  -5       20.33       15.47      7.28 o 
   1   9  -5        1.39       14.86      5.61 o 
   2   9  -5        3.45        0.21     10.14 o 
   1  10  -5       19.20        8.91      5.73 o 
   2  10  -5        1.00        0.73      5.44 o 
   3  10  -5       37.03       65.66      5.86 o 
   4  10  -5        1.00        6.26      8.75 o 
   3   4  -4      226.83      221.46      6.77 o 
   3   5  -4      205.77      201.88      7.17 o 
   4   5  -4      170.66      176.59      6.44 o 
   2   6  -4      213.18      233.56      7.83 o 
   3   6  -4      215.84      228.23      7.87 o 
   4   6  -4      220.64      230.71      7.60 o 
   5   6  -4       31.04       40.33      5.35 o 
   1   7  -4       51.93       61.29      6.75 o 
   2   7  -4       83.85       81.09      6.49 o 
   3   7  -4      119.04      135.40      7.26 o 
   4   7  -4      107.18      111.32      6.22 o 
   5   7  -4       28.17       39.28      5.57 o 
   6   7  -4       26.16       17.93      5.17 o 
   0   8  -4       74.84       92.15      7.22 o 
   1   8  -4       66.38       60.69      5.06 o 
   2   8  -4       83.04       91.09      6.97 o 
   3   8  -4       31.20       23.18      5.54 o 
   4   8  -4        1.25       11.94      5.53 o 
   5   8  -4       93.59       78.19      6.40 o 
   6   8  -4       46.30       55.60      5.54 o 
   1   9  -4      208.73      227.76     11.61 o 
   2   9  -4       69.31       64.76      7.20 o 
   3   9  -4      139.84      137.42      7.81 o 
   4   9  -4        0.91        9.27      6.01 o 
   5   9  -4      104.61       94.41      7.04 o 
   6   9  -4       20.38       15.51      5.72 o 
   7   9  -4       90.58       81.55      5.76 o 
   0  10  -4       79.81       91.74      8.04 o 
   1  10  -4       14.22       12.23      5.24 o 
   2  10  -4       57.25       61.97      5.26 o 
   3  10  -4        3.57       17.10      5.35 o 
   4  10  -4      122.58      137.82      5.95 o 
   5  10  -4       10.83       20.53      6.27 o 
   6  10  -4       29.32       22.22      5.79 o 
   7  10  -4       18.93       22.15      5.60 o 
   1  11  -4        8.90       16.88      5.01 o 
   2  11  -4        6.06       16.57      4.62 o 
   3  11  -4        4.89       -4.70      4.70 o 
   4  11  -4        0.85        2.11      5.66 o 
   5  11  -4        8.92        3.83      6.02 o 
   6  11  -4       38.43       43.28      4.94 o 
   7  11  -4        6.98       10.28      5.21 o 
   8  11  -4        6.01       -2.21      5.43 o 
   0  12  -4        8.94       14.19      6.88 o 
   1  12  -4        1.23        3.94      9.94 o 
   2  12  -4       41.09       36.51      5.30 o 
   3  12  -4        3.71       13.11      5.37 o 
   4  12  -4       75.71       81.24      5.66 o 
   5   1  -3       21.57       20.33      2.63 o 
   8   1  -3      522.43      543.52      7.24 o 
   4   2  -3       43.46       50.84      3.43 o 
   5   2  -3      942.93      883.59      7.38 o 
   6   2  -3      368.82      319.26      4.87 o 
   7   2  -3      765.28      758.52      7.46 o 
   8   2  -3      172.63      153.75      4.63 o 
   9   2  -3      522.89      457.65      6.67 o 
   4   3  -3      232.66      234.01      5.72 o 
   5   3  -3       21.56       18.54      4.14 o 
   6   3  -3       64.10       63.56      4.00 o 
   7   3  -3       18.79       21.99      3.25 o 
   3   4  -3       57.13       64.17      4.30 o 
   4   4  -3      119.89      115.53      4.95 o 
   5   4  -3      372.64      357.02      6.52 o 
   6   4  -3       62.25       57.62      4.14 o 
   7   4  -3      342.74      308.62      5.61 o 
   8   4  -3      199.16      181.25      4.79 o 
   2   5  -3      178.40      185.27      6.36 o 
   3   5  -3       42.66       44.35      4.68 o 
   4   5  -3      201.33      198.27      5.78 o 
   5   5  -3       53.59       62.95      4.53 o 
   6   5  -3      406.85      397.68      7.13 o 
   7   5  -3      104.40      101.68      4.79 o 
   8   5  -3      606.60      560.69      7.68 o 
   9   5  -3       84.19       72.82      4.29 o 
   1   6  -3      100.80       96.14      5.72 o 
   2   6  -3      119.17      129.25      5.85 o 
   3   6  -3      120.35      135.71      5.78 o 
   4   6  -3      107.48       98.82      5.67 o 
   5   6  -3      159.30      148.96      6.07 o 
   6   6  -3      135.73      140.36      5.62 o 
   7   6  -3      106.80       86.42      5.25 o 
   8   6  -3      213.83      202.17      5.97 o 
   9   6  -3       70.45       58.28      4.46 o 
   0   7  -3      441.16      461.68      9.58 o 
   1   7  -3       33.53       35.88      6.21 o 
   2   7  -3       80.76       83.55      6.09 o 
   3   7  -3      229.55      225.68      7.35 o 
   4   7  -3      327.04      336.00      8.10 o 
   5   7  -3      227.71      223.98      7.27 o 
   6   7  -3      245.49      258.18      7.13 o 
   7   7  -3      221.42      221.55      6.57 o 
   8   7  -3       95.41       85.97      5.31 o 
   9   7  -3      276.51      268.16      6.81 o 
  10   7  -3       28.89       26.05      4.18 o 
   1   8  -3      197.60      217.15      6.45 o 
   2   8  -3      142.02      149.48      6.94 o 
   3   8  -3      219.62      223.34      7.63 o 
   4   8  -3       75.37       79.41      6.09 o 
   5   8  -3      268.56      248.24      7.35 o 
   6   8  -3       20.24       18.15      4.90 o 
   7   8  -3       74.21       73.10      5.44 o 
   8   8  -3       13.44        3.78      4.17 o 
   9   8  -3      131.51      103.64      5.69 o 
  10   8  -3        6.55       13.25      3.96 o 
  11   8  -3       90.01       77.14      4.88 o 
   0   9  -3      140.31      135.27      7.38 o 
   1   9  -3       34.92       34.36      4.65 o 
   2   9  -3      211.57      216.07      5.72 o 
   3   9  -3        0.27        9.02      4.18 o 
   4   9  -3       11.04        8.88      5.31 o 
   5   9  -3       24.39       28.20      5.15 o 
   6   9  -3       16.13        8.55      4.61 o 
   7   9  -3       53.34       47.75      5.42 o 
   8   9  -3       31.90       22.02      5.07 o 
  10   9  -3        2.36        0.83      3.95 o 
  11   9  -3       23.59       18.58      4.32 o 
   1  10  -3      369.18      388.17      7.14 o 
   2  10  -3       19.25       29.91      6.57 o 
   3  10  -3      190.14      183.68      5.65 o 
   4  10  -3       27.01       35.64      4.45 o 
   5  10  -3      109.57      104.03      6.43 o 
   6  10  -3       33.44       37.36      5.65 o 
   7  10  -3       26.26       22.47      5.49 o 
   8  10  -3       31.06       24.20      5.21 o 
   9  10  -3        9.41        4.34      4.67 o 
  10  10  -3       37.64       30.27      4.61 o 
  11  10  -3       17.31       15.95      4.22 o 
  12  10  -3       22.07       19.71      4.06 o 
   0  11  -3      185.95      190.38      8.21 o 
   1  11  -3       15.09       27.09      7.95 o 
   2  11  -3      181.84      185.89     12.41 o 
   3  11  -3       13.27       20.61      4.91 o 
   4  11  -3      163.52      167.60     18.41 o 
   5  11  -3       26.99       32.66      4.66 o 
   6  11  -3       81.08       89.38      5.03 o 
   7  11  -3        2.00        1.19      7.60 o 
   8  11  -3       55.33       41.67      5.42 o 
   9  11  -3        9.23       16.81      4.80 o 
  10  11  -3       17.62        6.94      4.46 o 
  11  11  -3       10.42       16.78      4.63 o 
  12  11  -3       16.15       24.68      4.51 o 
   1  12  -3       28.34       25.21      6.89 o 
   2  12  -3       45.37       41.93      4.92 o 
   3  12  -3       82.32       86.80      5.74 o 
   4  12  -3       33.87       31.87      7.68 o 
   5  12  -3       22.85       22.60      7.52 o 
   6  12  -3       44.16       35.94      4.78 o 
   7  12  -3        5.49        5.49      4.78 o 
   8  12  -3       27.60       35.30      8.43 o 
   9  12  -3        4.49       11.73      4.00 o 
  10  12  -3       25.56       14.52      4.00 o 
   0  13  -3       66.79       54.54      7.84 o 
   1  13  -3        5.10       10.08      4.86 o 
   2  13  -3        7.66       14.44      4.71 o 
   3  13  -3        0.42        0.64      6.65 o 
   4  13  -3       18.07       22.83      5.90 o 
   5  13  -3        6.91        8.49      5.06 o 
   8   0  -2        8.04       14.52      1.66 o 
   4   1  -2      534.91      540.19      4.75 o 
   5   1  -2      818.00      726.39      4.95 o 
   6   1  -2       77.45       77.50      2.70 o 
   7   1  -2      634.40      636.26     18.32 o 
   8   1  -2      424.25      429.25     12.15 o 
   9   1  -2     1058.31     1017.58     26.80 o 
  10   1  -2       65.91       70.88      4.03 o 
   3   2  -2      133.00      141.89      3.67 o 
   4   2  -2      647.32      649.84      8.40 o 
   5   2  -2      949.36      946.93     23.89 o 
   6   2  -2     1159.82     1132.45      5.12 o 
   7   2  -2     1276.49     1176.90      7.40 o 
   8   2  -2      524.49      469.36      4.42 o 
   9   2  -2      478.95      408.14      6.42 o 
  10   2  -2      266.06      242.20      2.74 o 
  11   2  -2      551.19      483.21      7.39 o 
   1   3  -2      435.28      362.79      2.29 o 
   2   3  -2       67.66       73.15      1.68 o 
   3   3  -2      413.62      363.43      2.84 o 
   4   3  -2     1415.89     1569.09     19.47 o 
   5   3  -2      197.23      183.24      2.05 o 
   6   3  -2     1146.81     1144.31     14.96 o 
   7   3  -2      996.60      949.55      4.77 o 
   8   3  -2      180.54      176.24      3.93 o 
   9   3  -2      137.97      147.45      5.56 o 
  10   3  -2      141.58      121.30      2.83 o 
  11   3  -2      750.28      722.62      5.40 o 
   2   4  -2      423.88      416.71      6.26 o 
   3   4  -2      483.40      531.51      6.91 o 
   4   4  -2       30.66       26.67      3.59 o 
   5   4  -2       60.52       63.63      2.09 o 
   6   4  -2      678.76      658.97      4.89 o 
   7   4  -2      235.81      207.88      5.57 o 
   8   4  -2      705.33      674.14     18.20 o 
   9   4  -2     1318.31     1219.43     15.30 o 
  10   4  -2       90.97       81.64      2.88 o 
  11   4  -2      785.21      685.75      7.03 o 
  12   4  -2       39.96       34.34      3.43 o 
   1   5  -2      754.41      831.08      9.13 o 
   2   5  -2      242.95      262.14      6.30 o 
   3   5  -2       42.20       46.29      4.32 o 
   4   5  -2       79.34       86.49      4.24 o 
   5   5  -2      151.02      174.11      5.06 o 
   6   5  -2      288.14      298.22      5.85 o 
   7   5  -2       25.32       20.63      3.71 o 
   8   5  -2      974.48      996.65      9.10 o 
   9   5  -2      258.04      241.54      5.32 o 
  10   5  -2      625.25      574.30      7.10 o 
  11   5  -2       74.29       76.88      4.24 o 
  12   5  -2      334.35      309.42      5.93 o 
  13   5  -2      187.97      188.79      5.17 o 
   0   6  -2      331.37      329.14      7.27 o 
   1   6  -2       17.82       18.31      4.66 o 
   2   6  -2      440.37      428.34      7.73 o 
   3   6  -2        2.69        6.18      3.66 o 
   4   6  -2      137.55      141.86      5.57 o 
   5   6  -2       88.06       90.12      4.65 o 
   6   6  -2      288.22      257.83      6.09 o 
   7   6  -2       99.49       87.89      4.60 o 
   8   6  -2       31.42       24.06      4.06 o 
   9   6  -2       72.40       70.04      4.19 o 
  10   6  -2      307.76      271.99      5.58 o 
  11   6  -2      188.06      182.73      5.26 o 
  12   6  -2      230.26      214.73      5.40 o 
  13   6  -2      222.42      209.95      5.55 o 
  14   6  -2      116.17       99.41      4.76 o 
   1   7  -2      174.03      202.16      4.77 o 
   2   7  -2      202.91      205.52      6.79 o 
   3   7  -2      196.00      218.84      6.52 o 
   4   7  -2       57.35       54.21      5.09 o 
   5   7  -2      252.10      239.18      6.68 o 
   6   7  -2       82.01       84.83      5.02 o 
   7   7  -2      148.64      135.31      5.72 o 
   8   7  -2      157.13      142.83      5.43 o 
   9   7  -2       45.77       43.93      4.05 o 
  10   7  -2      121.47      129.44      4.96 o 
  11   7  -2      198.81      181.63      5.63 o 
  12   7  -2      214.34      207.77      5.76 o 
  13   7  -2       31.01       23.80      3.88 o 
  14   7  -2      148.26      133.65      5.10 o 
  15   7  -2       13.56        9.82      3.75 o 
   0   8  -2       88.70       92.08      6.44 o 
   1   8  -2       33.90       31.81      4.05 o 
   2   8  -2      206.29      205.84      5.01 o 
   3   8  -2      226.32      236.71      7.46 o 
   4   8  -2      244.20      267.65      7.09 o 
   5   8  -2      112.63      102.42      6.04 o 
   6   8  -2      124.23      129.53      5.79 o 
   7   8  -2      579.11      615.45      9.30 o 
   8   8  -2        8.89       -0.12      4.45 o 
   9   8  -2       34.88       34.21      4.33 o 
  10   8  -2       40.31       34.52      4.21 o 
  11   8  -2       45.49       41.41      4.33 o 
  12   8  -2       85.85       89.28      4.69 o 
  13   8  -2       85.25       83.33      4.83 o 
  14   8  -2       30.08       23.24      4.14 o 
  15   8  -2      111.77      109.50      5.18 o 
   1   9  -2      526.40      568.39      7.29 o 
   2   9  -2      190.34      195.57      6.06 o 
   3   9  -2      872.64      877.01     23.42 o 
   4   9  -2      177.02      177.15     12.92 o 
   5   9  -2      505.78      529.97      8.91 o 
   6   9  -2       61.36       67.49      5.65 o 
   7   9  -2      144.39      126.92      6.21 o 
   8   9  -2       44.73       41.02      4.95 o 
   9   9  -2       87.86       88.16      4.92 o 
  10   9  -2       82.74       83.96      4.75 o 
  11   9  -2       31.40       29.35      4.38 o 
  12   9  -2      100.63       99.50      5.58 o 
  13   9  -2       14.33       15.81      4.39 o 
  14   9  -2        7.56        2.04      3.97 o 
  15   9  -2       17.14       18.51      4.23 o 
  16   9  -2        7.79       -3.82      3.82 o 
   0  10  -2      525.49      552.36     10.63 o 
   1  10  -2       74.76       74.76      4.89 o 
   2  10  -2      189.66      187.46      5.38 o 
   3  10  -2       36.42       46.41      6.58 o 
   4  10  -2       43.73       42.29      4.28 o 
   5  10  -2       81.56       82.88      4.56 o 
   6  10  -2       83.17       72.80      5.10 o 
   7  10  -2       81.92       56.44      5.71 o 
   8  10  -2       97.52      109.56      5.85 o 
   9  10  -2        8.42        3.09      4.20 o 
  10  10  -2        5.31        7.38      4.19 o 
  11  10  -2        3.55        1.23      3.87 o 
  13  10  -2       36.35       44.76      4.62 o 
  14  10  -2        1.49       -3.71      3.71 o 
  15  10  -2       31.46       30.95      4.48 o 
  16  10  -2        3.30        0.13      4.26 o 
   1  11  -2       14.47       19.24      5.94 o 
   2  11  -2       71.54       77.74      8.16 o 
   3  11  -2      125.10      129.32      5.13 o 
   4  11  -2       74.03       81.09      4.87 o 
   5  11  -2       42.84       37.92      4.30 o 
   6  11  -2       23.43       21.36      4.08 o 
   7  11  -2        5.19        8.44      6.60 o 
   8  11  -2       63.18       72.78      4.49 o 
   9  11  -2        4.72        4.02      4.09 o 
  10  11  -2       97.62      101.39      5.61 o 
  11  11  -2        3.32        3.15      3.98 o 
  12  11  -2        6.99        3.07      4.27 o 
  13  11  -2        8.96       18.96      4.03 o 
  14  11  -2        7.01       -3.48      4.29 o 
  15  11  -2        3.65        5.38      4.39 o 
   0  12  -2      273.33      286.59      8.77 o 
   1  12  -2        2.57       13.91      4.29 o 
   2  12  -2      162.62      177.19      7.38 o 
   3  12  -2        5.48        7.71      3.95 o 
   4  12  -2        2.93        4.00      4.08 o 
   5  12  -2       19.39       17.66      8.58 o 
   6  12  -2       16.77       12.68      6.84 o 
   7  12  -2       19.91       16.09      4.07 o 
   8  12  -2       97.93       90.67      7.92 o 
   9  12  -2       30.56       25.40      4.58 o 
  10  12  -2       27.17       36.13      4.24 o 
  11  12  -2       13.73        9.59      3.68 o 
  12  12  -2        1.30       -2.15      3.89 o 
   1  13  -2      207.21      210.76      6.08 o 
   2  13  -2       24.89       28.29      4.36 o 
   3  13  -2      121.67      133.17      9.07 o 
   4  13  -2       28.62       31.70      9.92 o 
   5  13  -2       36.50       33.99      4.57 o 
   6  13  -2       19.55        9.45      4.18 o 
   7  13  -2        8.23       22.57      4.14 o 
   8  13  -2       42.54       36.73      4.49 o 
   9  13  -2        0.23        2.41      4.05 o 
   0  14  -2       10.24        1.47      5.83 o 
   1  14  -2        1.48        6.17      4.28 o 
   2  14  -2        5.63       15.44      4.52 o 
   3  14  -2       29.71       18.91      4.35 o 
   4  14  -2        0.99        0.33      6.18 o 
   6   0  -1     3807.10     3789.87     26.24 o 
   8   0  -1      737.26      741.58      3.81 o 
  10   0  -1       26.65       19.21      1.56 o 
  12   0  -1       92.48       85.61      3.00 o 
  14   0  -1      177.14      184.45      4.37 o 
   3   1  -1     7844.19     7439.23     51.49 o 
   4   1  -1    15800.71    15090.05     79.95 o 
   5   1  -1     2598.22     2449.15    106.39 o 
   6   1  -1     1238.61     1075.34     22.16 o 
   7   1  -1      145.17      138.25      1.72 o 
   8   1  -1     1290.11     1277.69     12.44 o 
   9   1  -1      540.01      508.67      4.98 o 
  10   1  -1      163.25      170.28      1.71 o 
  11   1  -1      104.09      111.72      3.82 o 
  12   1  -1       19.67       20.07      1.67 o 
  13   1  -1        3.02       -0.33      2.49 o 
  14   1  -1       29.41       32.41      3.18 o 
  18   1  -1       31.50       22.20      5.43 o 
   2   2  -1     2242.47     2349.32      4.59 o 
   3   2  -1     3514.82     3427.42     71.35 o 
   4   2  -1     1098.46     1127.57      4.25 o 
   5   2  -1      687.12      617.63      9.17 o 
   6   2  -1     5577.22     5501.15     45.41 o 
   7   2  -1      623.07      567.91      3.75 o 
   8   2  -1       24.65       28.03      2.11 o 
   9   2  -1      754.51      769.05     19.56 o 
  10   2  -1      668.74      616.47      5.57 o 
  11   2  -1      107.06       89.46      2.93 o 
  12   2  -1       33.65       29.41      1.77 o 
  13   2  -1      223.69      236.82      4.86 o 
  14   2  -1      172.29      175.63      8.59 o 
  15   2  -1       19.06       26.84      2.90 o 
   1   3  -1      248.17      298.23      4.76 o 
   2   3  -1      459.13      507.71      5.91 o 
   3   3  -1      159.36      155.20      4.09 o 
   4   3  -1     1155.40     1271.05      7.95 o 
   5   3  -1     2783.19     2692.19     11.30 o 
   6   3  -1      111.35      112.75      3.19 o 
   7   3  -1      955.46      866.28      3.43 o 
   8   3  -1      821.13      873.01     17.56 o 
   9   3  -1     1080.63     1037.55      6.34 o 
  10   3  -1       67.32       66.45      3.37 o 
  11   3  -1      752.58      695.63      4.13 o 
  12   3  -1        8.34        8.81      2.20 o 
  13   3  -1      840.27      812.63      8.02 o 
  14   3  -1        8.49       12.05      3.53 o 
  15   3  -1      431.94      455.19      7.11 o 
  16   3  -1       12.16        9.07      3.69 o 
   1   4  -1      582.98      746.59      7.17 o 
   2   4  -1      658.74      770.85      7.58 o 
   3   4  -1      624.45      665.63      6.79 o 
   4   4  -1     1687.43     1953.70     10.90 o 
   5   4  -1      281.98      296.34      5.07 o 
   6   4  -1      896.42     1027.27      8.17 o 
   7   4  -1      477.28      509.25      5.92 o 
   8   4  -1       51.36       55.85      1.75 o 
   9   4  -1      131.44      133.12      4.02 o 
  10   4  -1      522.47      510.32      6.22 o 
  11   4  -1      438.72      434.54      6.00 o 
  12   4  -1       83.20       76.77      3.54 o 
  13   4  -1       85.15       66.45      3.85 o 
  14   4  -1       38.08       39.73      3.50 o 
  15   4  -1      161.82      154.19      4.98 o 
  16   4  -1       84.55       93.58      4.57 o 
  17   4  -1       66.46       67.38      4.65 o 
   0   5  -1      338.25      435.11      6.64 o 
   1   5  -1      299.69      335.18      4.44 o 
   2   5  -1      448.85      458.86      6.75 o 
   3   5  -1      939.72     1141.31      9.34 o 
   4   5  -1      994.37     1057.77      9.28 o 
   5   5  -1      438.23      448.33      6.62 o 
   6   5  -1      721.71      727.96      7.78 o 
   7   5  -1      128.46      132.39      4.37 o 
   8   5  -1      258.06      259.70      4.96 o 
   9   5  -1      159.87      157.16      4.60 o 
  10   5  -1      225.64      212.32      5.04 o 
  11   5  -1       41.37       35.38      3.51 o 
  12   5  -1       91.78       84.50      3.87 o 
  13   5  -1      239.73      233.68      5.55 o 
  14   5  -1       83.72       61.70      4.04 o 
  15   5  -1       39.12       37.83      3.70 o 
  16   5  -1       46.48       39.05      3.90 o 
  17   5  -1        2.26        1.60      3.51 o 
  18   5  -1       33.80       38.09      4.56 o 
   1   6  -1     1647.44     2110.85     29.76 o 
   2   6  -1       45.98       51.38      3.19 o 
   3   6  -1      155.27      191.78      5.38 o 
   4   6  -1     1151.45     1252.11     10.27 o 
   5   6  -1      319.46      355.30      6.53 o 
   6   6  -1      349.19      350.67      6.42 o 
   7   6  -1      124.09      137.68      4.52 o 
   8   6  -1      618.19      644.03      7.49 o 
   9   6  -1      267.29      281.68      5.71 o 
  10   6  -1      707.40      705.54      8.76 o 
  11   6  -1       10.42        6.53      3.62 o 
  12   6  -1      387.09      382.32      6.69 o 
  13   6  -1       31.25       25.11      3.78 o 
  14   6  -1      369.03      344.22      6.73 o 
  15   6  -1      155.07      144.19      5.24 o 
  16   6  -1      167.39      153.50      5.40 o 
  17   6  -1       17.63       20.89      3.85 o 
  18   6  -1       61.77       50.74      4.65 o 
   0   7  -1      501.19      508.05      7.81 o 
   1   7  -1       43.48       54.35      3.31 o 
   2   7  -1      413.84      443.00      5.44 o 
   3   7  -1      454.39      479.21     11.12 o 
   4   7  -1      440.25      465.16      7.57 o 
   5   7  -1      702.79      731.02      9.13 o 
   6   7  -1       83.82       72.03      4.85 o 
   7   7  -1      105.25      109.97      4.67 o 
   8   7  -1      408.94      412.87      6.91 o 
   9   7  -1      263.04      239.31      6.13 o 
  10   7  -1       68.56       68.92      4.55 o 
  11   7  -1      237.03      218.76      6.07 o 
  12   7  -1       61.61       52.86      4.48 o 
  13   7  -1      158.71      139.87      5.19 o 
  14   7  -1       52.01       45.27      3.92 o 
  15   7  -1      227.59      220.09      5.88 o 
  16   7  -1        1.98       -1.27      3.56 o 
  17   7  -1       95.71       94.64      5.05 o 
  18   7  -1       37.72       30.42      4.37 o 
  19   7  -1       30.16       26.09      4.41 o 
   1   8  -1      448.60      514.74      5.99 o 
   2   8  -1        7.08        7.62      3.54 o 
   3   8  -1      579.20      642.61     13.73 o 
   4   8  -1       17.33       21.27      3.54 o 
   5   8  -1      560.14      609.06      8.55 o 
   6   8  -1      511.17      506.39      8.61 o 
   7   8  -1      450.73      472.48      7.69 o 
   8   8  -1       67.98       64.96      4.74 o 
   9   8  -1      384.83      332.51      7.23 o 
  10   8  -1      179.66      175.99      5.73 o 
  11   8  -1       31.46       37.86      4.25 o 
  12   8  -1       45.76       41.69      4.23 o 
  13   8  -1       23.12       22.55      4.03 o 
  14   8  -1       48.22       40.01      4.17 o 
  15   8  -1        5.51        6.54      3.53 o 
  16   8  -1        2.24        4.18      3.75 o 
  17   8  -1        5.85       -0.79      3.97 o 
  18   8  -1       13.27       25.12      4.12 o 
  19   8  -1       35.06       27.28      4.04 o 
   0   9  -1      151.03      175.97      6.77 o 
   1   9  -1       19.54       18.92      3.86 o 
   2   9  -1       93.69      101.00      4.37 o 
   3   9  -1       62.26       67.43      4.05 o 
   4   9  -1       59.58       64.21      4.01 o 
   5   9  -1       95.87       84.95      5.45 o 
   6   9  -1       86.74       87.44      4.26 o 
   7   9  -1       36.94       41.07      4.70 o 
   8   9  -1      392.30      392.30      7.55 o 
   9   9  -1      124.94      124.25      5.37 o 
  10   9  -1       22.49       22.33      4.29 o 
  11   9  -1       20.78       26.44      4.41 o 
  12   9  -1        1.82       -3.30      3.75 o 
  13   9  -1       90.36       93.22      5.02 o 
  14   9  -1       49.87       44.74      4.65 o 
  15   9  -1       58.02       50.54      4.65 o 
  16   9  -1        1.13        9.09      4.07 o 
  17   9  -1       66.06       59.64      4.62 o 
  18   9  -1       12.06        8.48      4.26 o 
  19   9  -1       51.51       65.23      5.04 o 
   1  10  -1      758.26      822.39      8.01 o 
   2  10  -1       58.32       66.25      4.29 o 
   3  10  -1      410.10      447.48     15.50 o 
   4  10  -1       18.07       20.74      3.79 o 
   5  10  -1      633.53      654.71      7.32 o 
   6  10  -1      222.21      224.53     10.16 o 
   7  10  -1      230.84      234.97      6.56 o 
   8  10  -1       29.99       34.12      3.79 o 
   9  10  -1       64.53       66.64      5.05 o 
  10  10  -1      104.12      104.54      5.40 o 
  11  10  -1       13.51       16.00      4.53 o 
  12  10  -1       86.72       77.07      5.34 o 
  13  10  -1       27.45       22.49      4.41 o 
  14  10  -1       16.22       21.78      4.09 o 
  15  10  -1       14.45        5.05      4.10 o 
  16  10  -1       45.06       47.64      4.75 o 
  17  10  -1        7.49       14.33      4.22 o 
   0  11  -1      260.23      277.60      8.03 o 
   1  11  -1       22.35       17.57      3.57 o 
   2  11  -1      112.47      120.61      4.75 o 
   3  11  -1       93.74       94.63      4.39 o 
   4  11  -1      292.81      301.12      5.85 o 
   5  11  -1       63.08       64.49      4.23 o 
   6  11  -1      373.04      387.62     12.63 o 
   7  11  -1       15.88       15.29      5.78 o 
   8  11  -1       83.92       79.01      6.89 o 
   9  11  -1       52.27       48.82      4.05 o 
  10  11  -1      100.11       94.79      4.43 o 
  11  11  -1        7.10        7.37      3.65 o 
  12  11  -1       18.66       16.54      4.66 o 
  13  11  -1       14.02        0.35      4.03 o 
  14  11  -1        1.95        5.32      4.64 o 
  15  11  -1        5.48       -1.00      3.92 o 
  16  11  -1        6.42        7.54      4.35 o 
   1  12  -1       93.89      112.67      4.60 o 
   2  12  -1       59.58       62.62      4.33 o 
   3  12  -1       20.02       14.31      3.94 o 
   4  12  -1       27.31       31.30      5.76 o 
   5  12  -1       14.16       13.20      3.97 o 
   6  12  -1      114.04      124.32      4.59 o 
   7  12  -1        5.08        0.43      3.53 o 
   8  12  -1       65.52       65.93      4.53 o 
   9  12  -1        9.75       12.48      7.46 o 
  10  12  -1       64.94       68.52      7.26 o 
  11  12  -1       10.79       16.25      3.95 o 
  12  12  -1       71.02       73.00      5.14 o 
  13  12  -1        4.90       24.72      6.66 o 
  14  12  -1       97.34      113.94      6.26 o 
   0  13  -1       55.08       50.84      5.69 o 
   1  13  -1        3.25        5.45      3.72 o 
   2  13  -1        8.82       12.09      8.90 o 
   3  13  -1       15.19       14.67      4.03 o 
   4  13  -1       22.06       13.19      4.04 o 
   5  13  -1       31.72       29.85      5.64 o 
   6  13  -1        9.74       15.33      8.68 o 
   7  13  -1       30.10       37.09      6.26 o 
   8  13  -1       18.17       12.06      5.99 o 
   9  13  -1       12.52       10.18      3.67 o 
  10  13  -1       11.01        9.39      4.22 o 
  11  13  -1       35.37       48.14      4.46 o 
   1  14  -1       51.97       53.45      4.43 o 
   2  14  -1       18.00       11.83      3.94 o 
   3  14  -1       52.65       51.81      6.70 o 
   4  14  -1        3.11       10.85      4.05 o 
   5  14  -1       78.30       85.05      4.81 o 
   6  14  -1        9.41        5.70      3.97 o 
   7  14  -1       63.72       76.77      4.66 o 
   4   0   0     2755.72     2566.98     19.86 o 
   6   0   0      808.34      734.14     16.95 o 
   8   0   0      674.41      581.69      3.92 o 
  10   0   0       17.99       17.09      2.18 o 
  12   0   0        8.92        8.98      2.56 o 
  14   0   0      252.42      257.86      5.31 o 
  16   0   0      191.83      205.59      4.56 o 
  18   0   0       60.91       71.14      6.83 o 
  20   0   0      213.17      219.78      8.67 o 
  22   0   0      109.56      101.76      8.19 o 
  24   0   0        8.45       20.66      8.77 o 
   3   1   0       88.84       96.92      1.56 o 
   4   1   0     1970.86     1996.94      9.49 o 
   5   1   0     6067.43     5806.98     14.25 o 
   6   1   0      137.38      104.39      1.90 o 
   7   1   0       31.31       28.12      1.22 o 
   8   1   0      725.95      678.04      5.92 o 
   9   1   0      191.76      202.50      2.73 o 
  10   1   0      125.79      102.24      2.01 o 
  11   1   0      123.91      129.04      2.72 o 
  12   1   0        8.16       11.34      2.36 o 
  13   1   0       37.22       46.58      2.16 o 
  14   1   0      172.46      203.66      6.05 o 
  15   1   0        3.04       -0.17      2.18 o 
  16   1   0      105.88       98.49      2.99 o 
  17   1   0        1.25        6.24      2.64 o 
  18   1   0      357.04      403.75     12.02 o 
  19   1   0       50.39       55.26      6.38 o 
  20   1   0      207.31      233.24      6.39 o 
  21   1   0        2.14       13.21      4.97 o 
  22   1   0       81.64       76.79      8.17 o 
  23   1   0        0.04        7.37      7.54 o 
  24   1   0       51.53       51.69      8.11 o 
   0   2   0     1375.51     2121.07      7.51 o 
   1   2   0     7120.77     9806.21     62.16 o 
   2   2   0     5185.09     6462.66     52.59 o 
   3   2   0     1699.33     1921.75      7.60 o 
   4   2   0      959.10     1060.78     16.35 o 
   5   2   0     2351.01     2393.67     19.57 o 
   6   2   0      367.01      355.65      5.15 o 
   7   2   0     1242.75     1122.76     16.96 o 
   8   2   0       58.67       53.86      2.05 o 
   9   2   0      304.80      264.02      6.35 o 
  10   2   0       59.19       60.62      1.50 o 
  11   2   0       47.19       37.31      1.64 o 
  12   2   0      193.19      188.29      2.67 o 
  13   2   0      297.56      287.13      5.40 o 
  14   2   0      190.53      193.33      6.47 o 
  15   2   0        0.40        3.84      2.79 o 
  16   2   0        6.72       11.94      2.81 o 
  17   2   0      309.64      313.65      4.17 o 
  18   2   0       31.89       38.49      3.88 o 
  19   2   0      293.78      350.22     19.01 o 
  20   2   0       12.03       26.28      5.14 o 
  21   2   0      165.24      210.70      8.88 o 
  22   2   0        7.88       23.31      7.59 o 
  23   2   0        0.55       15.87      7.47 o 
  24   2   0       31.35       29.70      7.84 o 
   1   3   0     7735.86     9972.13    100.72 o 
   2   3   0     1442.70     1935.33      8.99 o 
   3   3   0     1289.73     1481.77     21.14 o 
   4   3   0       38.08       47.44      1.72 o 
   5   3   0        1.22       -1.57      1.57 o 
   6   3   0      125.81      122.68      1.87 o 
   7   3   0      388.33      439.76      6.46 o 
   8   3   0       18.60       25.54      1.66 o 
   9   3   0        5.73        3.39      1.65 o 
  10   3   0     2198.78     2222.48     11.74 o 
  11   3   0      220.28      214.69      3.78 o 
  12   3   0       42.01       38.24      2.84 o 
  13   3   0      236.48      247.37      4.65 o 
  14   3   0       90.24       99.14      6.12 o 
  15   3   0       80.52       77.17      2.73 o 
  16   3   0       33.05       34.20      2.56 o 
  17   3   0       61.10       62.81      4.70 o 
  18   3   0        1.95       -4.11      4.42 o 
  19   3   0       41.03       57.93      5.55 o 
  20   3   0        1.98        2.88      5.12 o 
  22   3   0        5.03        2.87      7.25 o 
  23   3   0       25.75       49.03      8.23 o 
  24   3   0        0.06       23.05      8.07 o 
   0   4   0      267.61      298.10      4.84 o 
   1   4   0      417.52      565.80      4.25 o 
   2   4   0     1829.20     2111.39      7.31 o 
   3   4   0       34.13       50.23      3.23 o 
   4   4   0      635.30      737.85     10.65 o 
   5   4   0     3431.39     4011.29     22.93 o 
   6   4   0      635.43      695.50      5.21 o 
   7   4   0     3040.25     3294.67    114.86 o 
   8   4   0      256.51      281.77      3.39 o 
   9   4   0     1234.86     1208.74     25.86 o 
  10   4   0       42.35       41.12      2.01 o 
  11   4   0      691.41      675.23      5.16 o 
  12   4   0      182.28      177.93      5.29 o 
  13   4   0      118.41      107.43      7.38 o 
  14   4   0        2.25        4.47      3.32 o 
  15   4   0      203.34      200.66      5.83 o 
  17   4   0       74.42       63.66      4.99 o 
  18   4   0       10.58       13.82      4.27 o 
  19   4   0       80.77       71.56      5.37 o 
  20   4   0        4.98       -0.08      4.55 o 
  21   4   0       18.46       30.66      5.69 o 
  23   4   0        0.34        3.79      7.29 o 
   1   5   0       11.77       10.47      1.46 o 
   2   5   0      897.10     1085.37     33.52 o 
   3   5   0        6.95        6.47      2.21 o 
   4   5   0     1205.23     1472.23      9.82 o 
   5   5   0      751.46      834.87      7.87 o 
   6   5   0     2693.20     3136.04      8.99 o 
   7   5   0       31.36       37.37      5.24 o 
   8   5   0      382.18      363.46      3.63 o 
   9   5   0      180.99      215.56      9.77 o 
  10   5   0      263.16      247.32      3.49 o 
  11   5   0      109.91      107.01      4.11 o 
  12   5   0       29.89       23.18      3.46 o 
  13   5   0       96.61      100.39      4.41 o 
  14   5   0      539.85      523.11      7.89 o 
  15   5   0       15.15       19.52      4.03 o 
  16   5   0       58.16       60.72      4.54 o 
  17   5   0        2.86       -2.59      4.22 o 
  18   5   0      228.22      238.09      6.81 o 
  19   5   0       21.14       22.95      4.56 o 
  20   5   0       77.06       95.70      6.06 o 
  21   5   0        3.58        0.18      4.77 o 
  22   5   0       13.79        4.34      4.92 o 
   0   6   0     4449.91     5592.86     75.34 o 
   1   6   0      133.28      165.92      2.41 o 
   2   6   0       24.19       14.08      2.38 o 
   3   6   0       33.65       36.03      2.46 o 
   4   6   0      301.14      302.43      8.49 o 
   5   6   0      121.42      161.78      4.55 o 
   6   6   0       79.71       81.62      4.01 o 
   7   6   0       10.21       12.33      3.57 o 
   8   6   0      194.87      201.91      5.15 o 
   9   6   0      581.36      575.42     37.07 o 
  10   6   0      254.38      242.64      5.93 o 
  11   6   0        2.90        2.30      3.43 o 
  12   6   0      132.10      128.10      4.87 o 
  13   6   0       86.21       73.59      4.55 o 
  14   6   0        2.53        5.20      3.78 o 
  15   6   0       57.93       61.99      4.26 o 
  16   6   0      104.98       85.70      5.07 o 
  17   6   0        8.44       14.81      4.00 o 
  18   6   0        6.57       10.70      4.54 o 
  19   6   0       56.82       48.28      4.99 o 
  21   6   0        0.36        2.65      4.92 o 
  22   6   0        3.85        0.36      4.98 o 
   1   7   0      403.10      485.25      4.99 o 
   2   7   0       57.76       70.54      3.04 o 
   3   7   0       32.09       43.24      3.06 o 
   4   7   0        2.40        4.54      2.64 o 
   5   7   0       41.67       39.88      2.91 o 
   6   7   0      133.20      143.45      5.51 o 
   7   7   0       52.60       47.32      4.13 o 
   8   7   0      612.33      680.16      8.63 o 
   9   7   0       10.82        7.09      3.89 o 
  10   7   0      368.27      377.73      7.18 o 
  11   7   0      163.03      142.95      5.57 o 
  12   7   0      523.90      475.62      7.84 o 
  13   7   0      154.39      141.00      5.23 o 
  14   7   0       12.46        4.79      3.82 o 
  15   7   0       17.83       16.51      4.05 o 
  16   7   0      168.86      171.21      5.97 o 
  17   7   0        4.05       -0.43      4.10 o 
  18   7   0       24.58       24.92      4.64 o 
  19   7   0       43.13       47.40      4.94 o 
  20   7   0       17.54       16.11      4.85 o 
  21   7   0        4.67        1.04      4.63 o 
   0   8   0       51.96       47.21      4.53 o 
   1   8   0      228.11      259.67      4.34 o 
   2   8   0      295.05      320.04     11.55 o 
   3   8   0       51.87       62.65      3.24 o 
   4   8   0       14.96       11.54      2.94 o 
   5   8   0       26.06       17.19      3.13 o 
   6   8   0       71.22       65.32      3.48 o 
   7   8   0       68.56       68.90      3.48 o 
   8   8   0      106.01      123.64      5.38 o 
   9   8   0      252.04      240.53      6.36 o 
  10   8   0       41.31       42.51      4.70 o 
  11   8   0      175.24      152.74      5.83 o 
  12   8   0      265.77      246.50      6.60 o 
  13   8   0      134.66      124.07      5.35 o 
  14   8   0       11.77       13.96      4.17 o 
  15   8   0        0.88       -3.67      3.74 o 
  16   8   0        3.23        6.65      4.35 o 
  17   8   0      161.08      150.47      6.10 o 
  18   8   0        0.98       -3.31      4.12 o 
  19   8   0       81.62       88.19      5.59 o 
  20   8   0        2.76        7.18      4.45 o 
   1   9   0     1977.51     2184.42     87.53 o 
   2   9   0      243.18      263.08      7.18 o 
   3   9   0      807.38      858.68     23.55 o 
   4   9   0       60.12       52.43      3.59 o 
   5   9   0      291.45      292.17      9.71 o 
   6   9   0      117.23      129.35      4.14 o 
   7   9   0      291.91      272.25      5.92 o 
   8   9   0      178.20      185.95     10.22 o 
   9   9   0      287.16      299.63      5.23 o 
  10   9   0      203.72      199.11      4.85 o 
  11   9   0        0.86        0.82      4.16 o 
  12   9   0       39.64       35.24      4.59 o 
  13   9   0        0.20       -4.03      4.22 o 
  14   9   0       82.97       77.35      5.00 o 
  15   9   0       12.17        9.29      4.31 o 
  16   9   0       11.13        4.03      3.88 o 
  17   9   0       75.49       81.16      5.22 o 
  18   9   0        0.47       -1.28      4.16 o 
  19   9   0       43.36       20.97      4.29 o 
   0  10   0       63.31       83.39      5.68 o 
   1  10   0      155.67      179.71      4.49 o 
   2  10   0      194.50      234.87      8.02 o 
   3  10   0      314.87      342.91     15.35 o 
   4  10   0      323.71      343.56     12.44 o 
   5  10   0      162.66      181.35      4.46 o 
   6  10   0       55.59       58.03      3.78 o 
   7  10   0       11.19        8.16      3.29 o 
   8  10   0       26.73       25.09      3.45 o 
   9  10   0      109.26      108.80      5.71 o 
  10  10   0       30.33       22.66      3.53 o 
  11  10   0      100.22       76.50      5.32 o 
  12  10   0      135.61      131.87      5.84 o 
  13  10   0       30.58       17.08      4.63 o 
  14  10   0        1.93        5.04      4.03 o 
  15  10   0       38.76       39.78      5.05 o 
  16  10   0       13.04       11.73      4.37 o 
  17  10   0        9.58       18.22      4.44 o 
  18  10   0        0.63        9.00      4.75 o 
   1  11   0      363.95      383.79      6.73 o 
   2  11   0       51.47       39.93      3.72 o 
   3  11   0       21.74       25.96      3.63 o 
   4  11   0       65.67       78.78      6.63 o 
   5  11   0       11.25       13.02      3.29 o 
   6  11   0       83.00       96.08      3.94 o 
   7  11   0       13.64       22.23      6.65 o 
   8  11   0       17.17       20.22      3.57 o 
   9  11   0       46.66       47.83      5.95 o 
  10  11   0       83.46       83.31      6.25 o 
  11  11   0        0.31       -0.09      4.26 o 
  12  11   0       44.04       52.24      5.32 o 
  13  11   0       57.96       54.21      5.21 o 
  14  11   0      187.37      171.97      6.59 o 
  15  11   0        5.76       21.42      4.88 o 
  16  11   0       12.88        9.00      4.42 o 
   0  12   0      124.15      116.51      6.04 o 
   1  12   0       21.03       24.84      3.51 o 
   2  12   0       69.66       72.63      6.11 o 
   3  12   0        0.63        1.88      3.64 o 
   4  12   0      251.15      242.23      7.61 o 
   5  12   0        2.11        3.88      3.45 o 
   6  12   0      154.77      148.81      4.55 o 
   7  12   0        2.25        2.02      5.20 o 
   8  12   0       24.30       25.32      7.81 o 
   9  12   0        1.96        6.48      3.53 o 
  10  12   0       80.47       74.43      5.29 o 
  11  12   0       11.50        7.06      4.34 o 
  12  12   0       46.95       54.60      5.51 o 
  13  12   0       12.78       18.62      4.96 o 
  14  12   0        4.47       -0.22      4.32 o 
   1  13   0       63.88       63.93      4.03 o 
   2  13   0       17.56       21.50      3.51 o 
   3  13   0      133.76      149.09      4.60 o 
   4  13   0        2.49       -0.91      3.44 o 
   5  13   0       34.03       37.09      3.79 o 
   6  13   0       92.92      102.56      4.34 o 
   7  13   0       86.52       85.22      4.39 o 
   8  13   0       83.78       85.04      7.45 o 
   9  13   0       21.95       25.60      5.01 o 
  10  13   0       79.99       72.12      5.60 o 
  11  13   0       16.67       18.09      4.93 o 
   0  14   0        2.62       -4.02      4.96 o 
   1  14   0        1.12       -0.32      5.19 o 
   2  14   0        6.33        6.65      6.53 o 
   3  14   0        0.14       -0.84      3.28 o 
   4  14   0        2.29        5.90      3.39 o 
   5  14   0       16.54       28.33      3.86 o 
   6  14   0       12.84        7.90      3.55 o 
   7  14   0       29.13       33.96      4.81 o 
   8  14   0        0.16        4.28      5.20 o 
   2   0   1      994.08      937.53     12.03 o 
   4   0   1     3293.56     2998.95     60.97 o 
   6   0   1     3834.82     3845.38     73.13 o 
   8   0   1      712.69      708.96     14.14 o 
  10   0   1       22.91       13.72      2.28 o 
  12   0   1      102.30      102.00      3.16 o 
  14   0   1      182.78      179.75     15.10 o 
  16   0   1      412.93      424.77      5.98 o 
  18   0   1      250.01      286.32      5.86 o 
  20   0   1      141.44      156.15      5.49 o 
  22   0   1      110.03      163.75     28.81 o 
  24   0   1       49.29       89.33      9.67 o 
   0   1   1     5973.58     5741.93     26.07 o 
   1   1   1     1009.15     1005.50      9.66 o 
   2   1   1     9281.98     8934.42    128.17 o 
   3   1   1     7826.70     7306.23     33.11 o 
   4   1   1    15913.96    15250.59     89.41 o 
   5   1   1     2613.49     2512.36     20.46 o 
   6   1   1     1256.05     1099.42     17.99 o 
   7   1   1      139.66      135.68      1.71 o 
   8   1   1     1274.44     1262.64      5.44 o 
   9   1   1      552.76      523.59      5.46 o 
  10   1   1      156.49      156.59      3.21 o 
  11   1   1       98.41      103.70      2.38 o 
  12   1   1       21.44       19.09      1.94 o 
  13   1   1        3.78       -0.90      1.99 o 
  14   1   1       28.24       26.18      2.92 o 
  15   1   1      152.31      148.61      4.51 o 
  16   1   1       25.71       26.29      2.60 o 
  17   1   1       76.40       74.84      2.87 o 
  18   1   1       31.62       31.61      2.89 o 
  19   1   1       70.28       79.23      3.32 o 
  20   1   1      183.60      219.97      5.77 o 
  21   1   1       67.32       96.33      5.85 o 
  22   1   1       19.47       24.28      3.67 o 
  23   1   1        5.09        6.61      7.60 o 
  24   1   1       40.54       45.05      6.24 o 
   1   2   1      510.01      530.02      4.21 o 
   2   2   1     2243.10     2322.75     15.80 o 
   3   2   1     3499.95     3452.33     17.03 o 
   4   2   1     1101.45     1147.32      6.23 o 
   5   2   1      683.11      627.12      4.17 o 
   6   2   1     5606.13     5578.71     24.34 o 
   7   2   1      628.28      581.26     10.04 o 
   8   2   1       26.63       28.24      1.52 o 
   9   2   1      763.50      775.52      4.45 o 
  10   2   1      655.30      618.61      6.96 o 
  11   2   1      101.52       90.49      1.96 o 
  12   2   1       31.80       26.30      2.01 o 
  13   2   1      219.92      222.28      5.94 o 
  14   2   1      174.85      178.83      5.25 o 
  15   2   1       18.80       20.09      2.46 o 
  16   2   1       25.13       22.07      3.94 o 
  17   2   1        5.32        3.29      2.60 o 
  18   2   1      141.76      138.92      3.70 o 
  19   2   1        9.93       16.41      3.24 o 
  20   2   1       29.42       33.48      3.29 o 
  21   2   1       13.42        6.18      4.44 o 
  22   2   1       29.41       35.81      4.59 o 
  23   2   1       33.34       54.27      5.16 o 
  24   2   1       14.72       37.18      5.70 o 
   0   3   1     1248.29     1432.38     25.81 o 
   1   3   1      249.98      299.22      5.89 o 
   2   3   1      459.18      518.74      6.11 o 
   3   3   1      160.09      156.78      1.48 o 
   4   3   1     1157.61     1237.08      9.45 o 
   5   3   1     2779.09     2684.48     12.25 o 
   6   3   1      111.86      120.29      2.60 o 
   7   3   1      966.10      893.16     11.74 o 
   8   3   1      822.91      876.77      9.25 o 
   9   3   1     1077.46     1017.00     13.07 o 
  10   3   1       66.93       65.87      1.94 o 
  11   3   1      761.33      700.77      4.58 o 
  12   3   1        8.33       11.37      2.91 o 
  13   3   1      840.89      805.03     14.27 o 
  14   3   1        8.50       11.92      2.40 o 
  15   3   1      429.31      420.15      7.35 o 
  16   3   1       12.18       16.98      2.49 o 
  17   3   1      211.67      221.39      3.63 o 
  18   3   1      124.57      141.17      3.55 o 
  19   3   1       97.92      106.32      5.90 o 
  20   3   1       18.95       27.22      3.99 o 
  21   3   1       14.89       25.99      4.59 o 
  22   3   1        7.63       22.81      5.65 o 
  23   3   1       74.39       84.24      5.23 o 
   1   4   1      613.92      739.95      9.43 o 
   2   4   1      657.69      772.10     23.81 o 
   3   4   1      625.68      648.85      6.64 o 
   4   4   1     1675.05     1882.27     10.31 o 
   5   4   1      299.43      296.38      2.51 o 
   6   4   1      884.72      912.84     15.99 o 
   7   4   1      464.07      486.39      8.71 o 
   8   4   1       50.01       55.18      1.88 o 
   9   4   1      123.28      126.07      2.17 o 
  10   4   1      534.31      516.26      6.79 o 
  11   4   1      432.09      420.24      4.81 o 
  12   4   1       86.40       74.73      8.56 o 
  13   4   1       85.27       80.19      4.56 o 
  14   4   1       35.68       33.90      3.37 o 
  15   4   1      162.13      166.46      7.08 o 
  16   4   1       81.28       88.21      4.06 o 
  17   4   1       66.22       74.53      5.06 o 
  18   4   1       64.16       74.08      3.62 o 
  19   4   1       12.86       22.24      6.51 o 
  20   4   1       21.25       37.06      4.37 o 
  21   4   1       11.86       14.32      5.56 o 
  22   4   1       52.59       52.96      5.06 o 
  23   4   1       11.48       17.79      7.37 o 
   0   5   1      359.35      477.77     28.31 o 
   1   5   1      300.74      348.83      4.10 o 
   2   5   1      445.18      470.05      6.43 o 
   3   5   1      938.65     1133.92     21.68 o 
   4   5   1     1007.42     1149.97     19.95 o 
   5   5   1      441.55      466.04      5.97 o 
   6   5   1      719.70      709.65      4.32 o 
   7   5   1      129.25      136.53      2.47 o 
   8   5   1      260.66      242.07      3.84 o 
   9   5   1      160.91      144.75      4.12 o 
  10   5   1      226.66      216.98      5.81 o 
  11   5   1       39.24       32.38      3.17 o 
  12   5   1       90.94       83.18      3.42 o 
  13   5   1      235.48      221.50     12.49 o 
  14   5   1       83.08       71.86      3.66 o 
  15   5   1       38.31       42.75      5.40 o 
  16   5   1       46.31       40.29      5.03 o 
  17   5   1        2.22       -0.01      4.58 o 
  18   5   1       34.19       36.46      5.28 o 
  19   5   1       14.76        8.25      3.99 o 
  20   5   1        1.66       -0.10      5.46 o 
  21   5   1       18.79       27.27      4.62 o 
  22   5   1        9.45       25.98      4.67 o 
  23   5   1        4.00       -3.83      7.13 o 
   1   6   1     1639.95     2011.90     18.68 o 
   2   6   1       45.30       50.08      4.24 o 
   3   6   1      153.49      183.91      4.10 o 
   4   6   1     1153.52     1252.14     32.03 o 
   5   6   1      321.61      360.86      8.05 o 
   6   6   1      351.34      353.60      6.64 o 
   7   6   1      125.56      135.55      2.20 o 
   8   6   1      617.70      629.33      8.83 o 
   9   6   1      269.09      250.35     11.44 o 
  10   6   1      709.19      673.72      9.83 o 
  11   6   1       10.40       12.19      2.83 o 
  12   6   1      387.38      382.97      5.10 o 
  13   6   1       31.23       29.03      4.54 o 
  14   6   1      367.96      353.44      7.43 o 
  15   6   1      155.23      150.04      5.89 o 
  16   6   1      167.38      153.06      6.15 o 
  17   6   1       17.61       18.01      4.72 o 
  18   6   1       58.60       53.98      5.35 o 
  19   6   1        2.34        7.64      5.03 o 
  20   6   1       30.92       45.82      5.54 o 
  21   6   1       13.87        2.91     16.62 o 
  22   6   1       15.99       29.24     14.11 o 
   0   7   1      506.09      486.34      8.30 o 
   1   7   1       42.79       50.39      1.89 o 
   2   7   1      419.55      454.01      3.17 o 
   3   7   1      450.88      486.94      5.12 o 
   4   7   1      449.53      488.11      6.56 o 
   5   7   1      708.80      739.40     10.79 o 
   6   7   1       79.88       77.85      3.50 o 
   7   7   1      102.36      104.44      3.36 o 
   8   7   1      399.24      385.72      8.66 o 
   9   7   1      266.62      256.37     18.75 o 
  10   7   1       64.60       64.68      4.88 o 
  11   7   1      236.63      216.08      6.01 o 
  12   7   1       62.32       51.03      4.83 o 
  13   7   1      164.48      149.09      5.67 o 
  14   7   1       52.74       42.72      4.64 o 
  15   7   1      229.21      208.62      6.76 o 
  16   7   1        1.99        3.75      4.71 o 
  17   7   1       96.21      101.26      5.94 o 
  18   7   1       37.67       25.96      5.36 o 
  19   7   1       28.72       20.45      5.07 o 
  20   7   1        9.16       13.98      5.24 o 
  21   7   1       25.07       36.46      5.41 o 
   1   8   1      431.22      485.71      8.92 o 
   2   8   1        7.03        8.14      2.21 o 
   3   8   1      580.25      640.22      5.20 o 
   4   8   1       17.89       19.85      2.33 o 
   5   8   1      558.17      602.77      6.44 o 
   6   8   1      515.01      530.53     16.61 o 
   7   8   1      454.66      430.37      9.88 o 
   8   8   1       68.64       63.15      5.05 o 
   9   8   1      388.00      342.53      7.28 o 
  10   8   1      176.70      157.68      5.90 o 
  11   8   1       33.71       36.01      4.47 o 
  12   8   1       44.86       38.66      4.64 o 
  13   8   1       22.16       19.79      4.46 o 
  14   8   1       48.26       55.30      4.78 o 
  15   8   1        5.34       -2.16      3.97 o 
  16   8   1        2.52       -0.50      4.33 o 
  17   8   1        5.83       15.85      4.91 o 
  18   8   1       12.96        9.22      5.07 o 
  19   8   1       34.46       31.90      5.61 o 
  20   8   1        3.00       -4.04      5.34 o 
   0   9   1      148.71      150.23      5.59 o 
   1   9   1       19.75       20.46      4.34 o 
   2   9   1       91.98       92.77      3.50 o 
   3   9   1       64.36       73.59      5.25 o 
   4   9   1       59.84       68.50      2.80 o 
   5   9   1      100.31       97.11      3.87 o 
   6   9   1       87.38       84.49      3.71 o 
   7   9   1       40.71       38.19      4.62 o 
   8   9   1      394.99      363.92      7.52 o 
   9   9   1      117.33      105.70      5.57 o 
  10   9   1       22.00       13.64      4.22 o 
  11   9   1       18.75       19.39      4.43 o 
  12   9   1        1.72        4.64      4.21 o 
  13   9   1       91.85       82.63      5.22 o 
  14   9   1       49.82       39.47      4.68 o 
  15   9   1       59.95       59.87      5.19 o 
  16   9   1        1.14       -4.74      4.74 o 
  17   9   1       65.97       55.88      5.91 o 
  18   9   1       12.13       14.93      5.21 o 
  19   9   1       51.42       53.50      5.86 o 
   1  10   1      753.89      774.68      6.99 o 
   2  10   1       59.30       63.85      3.44 o 
   3  10   1      411.68      425.52      7.36 o 
   4  10   1       17.17       22.35      3.09 o 
   5  10   1      642.32      678.37     10.27 o 
   6  10   1      217.31      223.27      4.81 o 
   7  10   1      228.03      207.21      6.32 o 
   8  10   1       28.77       29.95      4.89 o 
   9  10   1       61.45       52.94      4.94 o 
  10  10   1      107.68       89.55      5.38 o 
  11  10   1       13.61        9.93      4.36 o 
  12  10   1       87.66       78.47      5.48 o 
  13  10   1       27.90       26.84      4.67 o 
  14  10   1       15.42       11.79      4.51 o 
  15  10   1       14.54       15.99      4.57 o 
  16  10   1       44.78       51.34      5.20 o 
  17  10   1        7.47       -4.01      4.48 o 
   0  11   1      270.04      285.15      6.82 o 
   1  11   1       22.45       23.76      3.14 o 
   2  11   1      113.22      113.26      3.86 o 
   3  11   1       94.41       89.45      6.66 o 
   4  11   1      284.08      279.63     10.98 o 
   5  11   1       63.91       66.36      3.74 o 
   6  11   1      373.27      363.57      8.14 o 
   7  11   1       16.36       11.58      4.30 o 
   8  11   1       86.14       66.23      5.15 o 
   9  11   1       51.20       48.37      5.09 o 
  10  11   1      101.42       89.65      5.78 o 
  11  11   1        6.77        2.18      4.26 o 
  12  11   1       17.81       21.09      4.75 o 
  13  11   1       13.95       20.80      4.60 o 
  14  11   1        1.88       -4.16      4.16 o 
  15  11   1        5.53        1.83      4.30 o 
  16  11   1        6.42       16.75      4.60 o 
   1  12   1       94.57      105.34      3.96 o 
   2  12   1       59.97       63.38      7.46 o 
   3  12   1       19.50       18.57      3.27 o 
   4  12   1       27.26       21.63      3.35 o 
   5  12   1       13.91       11.26      4.64 o 
   6  12   1      113.25      116.79      5.82 o 
   7  12   1        5.48       -0.50      4.33 o 
   8  12   1       66.18       52.45      5.15 o 
   9  12   1       10.06       15.39      4.59 o 
  10  12   1       64.16       61.17      5.18 o 
  11  12   1       10.69        7.08      4.27 o 
  12  12   1       69.76       62.04      5.32 o 
  13  12   1        4.92       16.92      4.92 o 
  14  12   1       96.64       91.94      6.02 o 
   0  13   1       58.32       49.46      4.80 o 
   1  13   1        3.25        5.42      2.97 o 
   2  13   1        9.73       12.50      5.27 o 
   3  13   1       15.31        8.27      3.23 o 
   4  13   1       20.36        9.36      4.71 o 
   5  13   1       30.46       27.68      5.11 o 
   6  13   1        9.48       14.33      4.94 o 
   7  13   1       28.63       21.43      4.74 o 
   8  13   1       18.52        5.38      4.53 o 
   9  13   1       12.60       18.04      4.80 o 
  10  13   1       10.38        8.02      4.69 o 
   1  14   1       53.95       59.00      7.30 o 
   2  14   1       18.11       13.87      3.00 o 
   3  14   1       54.04       45.47      5.13 o 
   4  14   1        3.07        0.83      4.41 o 
   5  14   1       76.89       82.84      5.80 o 
   6  14   1        9.28       15.15      4.65 o 
   7  14   1       63.26       57.72      5.37 o 
   0   0   2     1063.03     1013.09     11.51 o 
   2   0   2     3833.97     3225.56     31.16 o 
   4   0   2     6607.80     6229.76     15.26 o 
   6   0   2     6065.44     5748.80     54.83 o 
   8   0   2        6.13        8.55      2.55 o 
  10   0   2      529.49      518.18      5.37 o 
  12   0   2      275.99      263.26      9.18 o 
  14   0   2       81.85       56.80      5.47 o 
  16   0   2      497.33      487.42     23.00 o 
  18   0   2       37.04       28.40      4.20 o 
  20   0   2       54.63       62.88     16.86 o 
  22   0   2        2.13       -3.32      5.87 o 
   1   1   2      816.76      724.42      5.06 o 
   2   1   2     1452.84     1347.80      6.68 o 
   3   1   2      123.57      117.62      1.32 o 
   4   1   2      537.05      562.48      5.58 o 
   5   1   2      815.26      745.79      6.51 o 
   6   1   2       83.43       80.65      1.72 o 
   7   1   2      636.97      648.27     12.79 o 
   8   1   2      441.05      422.07      6.20 o 
   9   1   2     1053.06      965.23     18.49 o 
  10   1   2       68.74       74.64      2.29 o 
  11   1   2      187.70      177.70      4.11 o 
  12   1   2      479.63      439.21      7.38 o 
  13   1   2       20.22       18.25      2.77 o 
  14   1   2      575.37      570.29     20.82 o 
  15   1   2      174.95      182.04      7.60 o 
  16   1   2      246.63      241.26     11.17 o 
  17   1   2        2.66        2.68      2.72 o 
  18   1   2       47.22       59.51      5.68 o 
  19   1   2       23.70       30.45      3.20 o 
  20   1   2       79.20      103.12      5.85 o 
  21   1   2        3.71       13.54      4.46 o 
  22   1   2       24.28       38.01      5.75 o 
  23   1   2        3.20       16.01      5.00 o 
   0   2   2     1046.20     1070.41     12.32 o 
   1   2   2      760.20      757.86      4.92 o 
   2   2   2      165.82      159.47      1.94 o 
   3   2   2      131.38      137.18      1.52 o 
   4   2   2      638.78      635.23      5.54 o 
   5   2   2      944.29      955.90      8.80 o 
   6   2   2     1142.31     1098.14     11.18 o 
   7   2   2     1274.27     1206.35     14.11 o 
   8   2   2      529.29      487.48      7.05 o 
   9   2   2      492.47      415.72      6.15 o 
  10   2   2      264.72      239.67      4.07 o 
  11   2   2      549.16      478.05      9.67 o 
  12   2   2      329.88      305.67      5.72 o 
  13   2   2      355.77      316.40      8.70 o 
  14   2   2       62.98       56.52      2.87 o 
  15   2   2      408.99      401.16     16.70 o 
  16   2   2       48.10       44.83      2.93 o 
  17   2   2       63.21       71.14      3.15 o 
  18   2   2       41.55       42.91      3.01 o 
  19   2   2      110.22      118.06      3.51 o 
  20   2   2       23.95       29.72      5.37 o 
  21   2   2       12.74       14.80      5.68 o 
  22   2   2        5.00        6.23      3.79 o 
  23   2   2       32.87       39.38      3.86 o 
   1   3   2      437.15      390.82      5.03 o 
   2   3   2       67.76       69.49      1.26 o 
   3   3   2      428.69      362.57      3.53 o 
   4   3   2     1414.46     1520.81     10.54 o 
   5   3   2      188.53      170.66      2.13 o 
   6   3   2     1145.34     1136.44     18.04 o 
   7   3   2      998.75      968.39     10.51 o 
   8   3   2      179.79      178.38      4.72 o 
   9   3   2      133.50      143.63      4.27 o 
  10   3   2      140.87      123.40      2.62 o 
  11   3   2      743.26      681.86      9.63 o 
  12   3   2       49.98       43.96      2.55 o 
  13   3   2      163.50      162.25      5.85 o 
  14   3   2       93.87       88.49      3.18 o 
  15   3   2      106.18      106.21      3.66 o 
  16   3   2       59.76       66.92      3.06 o 
  17   3   2       20.28       23.30      2.90 o 
  18   3   2        2.70        6.33      2.83 o 
  19   3   2        0.11        7.12      2.94 o 
  20   3   2        4.43       12.00      4.37 o 
  21   3   2       25.72       32.06      3.53 o 
  22   3   2        1.49       -1.68      3.30 o 
  23   3   2       17.02       15.94      4.17 o 
   0   4   2     1921.16     1954.15     21.15 o 
   1   4   2       46.90       50.14      1.14 o 
   2   4   2      427.87      415.45      3.93 o 
   3   4   2      490.75      536.18      4.03 o 
   4   4   2       31.57       26.06      1.05 o 
   5   4   2       57.82       54.15      1.14 o 
   6   4   2      678.61      685.73     12.62 o 
   7   4   2      230.47      194.23      2.30 o 
   8   4   2      715.90      708.17     14.15 o 
   9   4   2     1325.00     1293.08     26.76 o 
  10   4   2       90.68       83.17      3.11 o 
  11   4   2      781.10      735.05     20.36 o 
  12   4   2       39.15       34.17      3.35 o 
  13   4   2      496.43      462.42     14.63 o 
  14   4   2       91.48       86.19      3.76 o 
  15   4   2      219.83      220.20      8.98 o 
  16   4   2       87.20       81.65      3.90 o 
  17   4   2       53.72       70.25      3.92 o 
  18   4   2       12.63        8.61      3.81 o 
  19   4   2       68.66       78.88      6.20 o 
  20   4   2       15.76       23.75      3.84 o 
  21   4   2       15.78       24.69      3.97 o 
  22   4   2        1.32       10.73      5.01 o 
   1   5   2      768.00      804.71      7.09 o 
   2   5   2      238.76      252.88      2.12 o 
   3   5   2       45.35       50.58      1.49 o 
   4   5   2       75.00       81.08      1.66 o 
   5   5   2      145.47      157.22      2.40 o 
   6   5   2      284.10      299.13      8.57 o 
   7   5   2       26.84       25.77      2.00 o 
   8   5   2      981.32      950.67     22.92 o 
   9   5   2      256.68      250.56     10.57 o 
  10   5   2      620.49      603.01     19.48 o 
  11   5   2       73.95       78.23      3.25 o 
  12   5   2      329.06      317.92      9.09 o 
  13   5   2      186.84      181.27      4.69 o 
  14   5   2      170.12      166.67      4.21 o 
  15   5   2        9.83       15.74      3.22 o 
  16   5   2       63.96       65.57      3.82 o 
  17   5   2        8.92        0.81      3.36 o 
  18   5   2       54.21       61.12      4.05 o 
  19   5   2       42.94       55.73      7.82 o 
  20   5   2       53.67       57.23      5.04 o 
  21   5   2        0.60        1.70      8.29 o 
  22   5   2        6.63        6.40      4.87 o 
   0   6   2      343.27      335.29      7.26 o 
   1   6   2       17.90       23.58      1.51 o 
   2   6   2      443.80      428.39      4.42 o 
   3   6   2        2.70        6.32      2.30 o 
   4   6   2      131.31      142.30      3.49 o 
   5   6   2       88.06       88.19      3.38 o 
   6   6   2      291.54      270.60      7.90 o 
   7   6   2      100.24       89.22      2.99 o 
   8   6   2       30.36       25.87      2.68 o 
   9   6   2       73.20       70.20      3.08 o 
  10   6   2      306.84      272.52      4.15 o 
  11   6   2      189.53      188.39      3.98 o 
  12   6   2      229.99      224.62      6.57 o 
  13   6   2      223.71      226.88     10.14 o 
  14   6   2      115.08      119.56      6.31 o 
  15   6   2       19.42       22.00      3.26 o 
  16   6   2        1.82        2.71      3.21 o 
  17   6   2       38.69       34.89      4.25 o 
  18   6   2        0.77       -1.13      4.25 o 
  19   6   2        9.97        4.71      4.51 o 
  20   6   2       10.92        8.49      4.52 o 
  21   6   2        4.93        8.01      9.53 o 
   1   7   2      164.02      184.01      3.49 o 
   2   7   2      204.84      208.69      2.71 o 
   3   7   2      186.05      201.57      2.86 o 
   4   7   2       59.95       55.74      2.59 o 
   5   7   2      254.85      248.91      7.49 o 
   6   7   2       81.74       85.20      2.91 o 
   7   7   2      145.48      134.23      7.62 o 
   8   7   2      156.27      140.79      4.12 o 
   9   7   2       44.77       39.24      3.47 o 
  10   7   2      122.60      116.32      4.08 o 
  11   7   2      202.18      189.44      7.65 o 
  12   7   2      213.72      196.60      4.06 o 
  13   7   2       32.05       40.36      3.92 o 
  14   7   2      147.12      131.47      3.86 o 
  15   7   2       13.58       13.95      5.32 o 
  16   7   2       77.33       74.20      9.07 o 
  17   7   2       16.76       22.60     10.50 o 
  18   7   2       41.74       46.27      4.48 o 
  19   7   2        9.97        6.32      4.30 o 
  20   7   2       15.40       10.57      4.58 o 
   0   8   2       86.40       96.86      3.92 o 
   1   8   2       34.07       33.55      2.16 o 
   2   8   2      210.11      200.42      5.54 o 
   3   8   2      223.47      229.89      6.14 o 
   4   8   2      243.81      250.96      4.40 o 
   5   8   2      114.07      115.50      8.69 o 
   6   8   2      121.77      112.58      5.58 o 
   7   8   2      585.88      592.11     51.88 o 
   8   8   2        8.78        8.71      4.02 o 
   9   8   2       38.96       29.08      4.32 o 
  10   8   2       39.22       32.71      3.38 o 
  11   8   2       48.24       48.99      3.53 o 
  12   8   2       85.84       72.49      5.29 o 
  13   8   2       87.02       85.01      5.79 o 
  14   8   2       30.26       27.83      4.20 o 
  15   8   2      110.44      108.14      5.23 o 
  16   8   2        2.21        4.40      8.30 o 
  17   8   2       73.72       79.49      5.60 o 
  18   8   2       15.48       22.38      5.76 o 
  19   8   2       60.09       77.21      5.15 o 
   1   9   2      527.43      568.30     15.43 o 
   2   9   2      190.66      203.05      4.69 o 
   3   9   2      874.95      872.73     54.75 o 
   4   9   2      175.54      161.75     14.57 o 
   5   9   2      497.79      546.26      8.92 o 
   6   9   2       61.75       66.16     10.30 o 
   7   9   2      142.75      132.89     10.86 o 
   8   9   2       44.28       48.55      6.37 o 
   9   9   2       89.17       95.26     13.38 o 
  10   9   2       82.28       72.54      5.14 o 
  11   9   2       32.90       31.90      4.60 o 
  12   9   2      101.17       89.03      5.53 o 
  13   9   2       15.15        6.63      4.45 o 
  14   9   2        7.88        5.00      4.58 o 
  15   9   2       17.30       13.10      4.11 o 
  16   9   2        7.67        6.56      4.09 o 
  17   9   2       12.56       15.52     14.40 o 
  18   9   2        1.35        4.72      9.56 o 
   0  10   2      526.75      548.53      8.52 o 
   1  10   2       74.29       72.72      3.43 o 
   2  10   2      188.64      168.72      5.87 o 
   3  10   2       37.32       26.94      4.03 o 
   4  10   2       44.09       51.49      5.62 o 
   5  10   2       82.77       81.92      5.74 o 
   6  10   2       83.97       84.93     19.68 o 
   7  10   2       81.88       77.55      7.73 o 
   8  10   2       97.52       96.40      4.73 o 
   9  10   2        9.59       12.27      3.45 o 
  10  10   2        5.59        5.69      3.52 o 
  11  10   2        2.99        1.64      4.64 o 
  12  10   2        1.10        1.59      4.71 o 
  13  10   2       34.83       31.13      5.01 o 
  14  10   2        1.51       -4.41      4.41 o 
  15  10   2       31.52       21.17      4.96 o 
  16  10   2        3.27        5.92      4.01 o 
   1  11   2       15.13       15.36      4.46 o 
   2  11   2       70.77       67.18      4.99 o 
   3  11   2      125.27      105.13      5.54 o 
   4  11   2       74.10       67.23      5.29 o 
   5  11   2       41.83       36.99      4.96 o 
   6  11   2       22.40       14.87      4.72 o 
   7  11   2        4.91        0.39      4.20 o 
   8  11   2       63.37       65.61      5.04 o 
   9  11   2        4.94       -1.33      6.22 o 
  10  11   2       98.07       95.56     20.03 o 
  11  11   2        3.28       -1.02      4.48 o 
  12  11   2        6.05        8.98      4.13 o 
  13  11   2        9.08       18.40      4.84 o 
  14  11   2        6.58        0.10      4.51 o 
  15  11   2        3.69        1.33      4.91 o 
   0  12   2      275.04      257.13      6.94 o 
   1  12   2        2.58       20.16      4.27 o 
   2  12   2      163.95      169.19      6.13 o 
   3  12   2        5.44       -1.97      4.43 o 
   4  12   2        3.15        1.57      4.45 o 
   5  12   2       19.08       17.73      4.46 o 
   6  12   2       15.42       22.28      4.49 o 
   7  12   2       19.43        8.74      4.45 o 
   8  12   2       97.52       73.40      5.42 o 
   9  12   2       30.18       25.99      4.82 o 
  10  12   2       27.18       27.01      4.75 o 
  11  12   2       13.63        6.04      4.53 o 
  12  12   2        1.11       -0.49      4.60 o 
   1  13   2      208.23      206.77      6.82 o 
   2  13   2       25.11       28.30      4.63 o 
   3  13   2      122.56       95.77      5.30 o 
   4  13   2       28.62       29.18      4.65 o 
   5  13   2       38.28       39.88      5.05 o 
   6  13   2       19.35       20.19      4.58 o 
   7  13   2        7.84        6.59      4.39 o 
   8  13   2       41.98       27.03      5.07 o 
   9  13   2        0.31        9.52      4.54 o 
   3  14   2       29.17       20.93      4.84 o 
   4  14   2        1.03        4.51      4.27 o 
   2   0   3      376.61      387.28      7.49 o 
   4   0   3      519.62      530.03      7.55 o 
   6   0   3      146.82      140.78      3.12 o 
   8   0   3      226.24      203.58      9.07 o 
  10   0   3      439.06      398.42     12.48 o 
  12   0   3      666.28      595.69      6.93 o 
  14   0   3       98.91       88.52      4.56 o 
  16   0   3      217.48      251.98     19.63 o 
  18   0   3        8.47        7.17      4.31 o 
  20   0   3       36.15       38.10      9.33 o 
  22   0   3       28.60       45.58      6.45 o 
   0   1   3      749.54      680.03      3.30 o 
   1   1   3       63.14       64.21      1.16 o 
   2   1   3      511.53      465.71      5.68 o 
   3   1   3      298.05      289.92      2.51 o 
   4   1   3      799.44      725.04      8.62 o 
   5   1   3       22.44       20.49      1.43 o 
   6   1   3      533.97      461.94      5.27 o 
   7   1   3       88.48       83.93      1.89 o 
   8   1   3      526.47      500.18     13.26 o 
   9   1   3       42.65       47.95      1.91 o 
  10   1   3      650.15      637.21     14.18 o 
  11   1   3      133.57      124.97      3.02 o 
  12   1   3       43.55       42.63      2.90 o 
  13   1   3       57.97       52.46      3.20 o 
  14   1   3      152.41      149.74      4.79 o 
  15   1   3       90.59       91.85      7.38 o 
  16   1   3       68.60       72.58      7.56 o 
  17   1   3       69.27       70.49      3.50 o 
  18   1   3       19.73       28.67      4.05 o 
  19   1   3       26.95       45.97      4.33 o 
  20   1   3       33.01       47.43      3.62 o 
  21   1   3       14.62       29.31      3.54 o 
  22   1   3       32.83       51.50      8.67 o 
   1   2   3      243.81      225.34      2.69 o 
   2   2   3      293.35      264.72      2.45 o 
   3   2   3      505.23      487.32      3.87 o 
   4   2   3       42.10       39.70      1.59 o 
   5   2   3      940.43      868.17      7.81 o 
   6   2   3      366.06      321.06      2.50 o 
   7   2   3      763.15      717.57      9.91 o 
   8   2   3      175.66      159.78      2.26 o 
   9   2   3      522.75      491.35      7.86 o 
  10   2   3      293.55      280.13      7.75 o 
  11   2   3       50.06       48.33      2.69 o 
  12   2   3      362.96      353.72     11.49 o 
  13   2   3        2.01        3.37      2.63 o 
  14   2   3      118.71      116.92      4.88 o 
  15   2   3       72.83       58.70      3.14 o 
  16   2   3       42.22       40.27      3.12 o 
  17   2   3       34.98       36.31      3.22 o 
  18   2   3       20.56       27.25      4.66 o 
  19   2   3        5.49        0.12      3.04 o 
  20   2   3        6.83        0.02      3.85 o 
  21   2   3        1.88       10.52      4.75 o 
  22   2   3        4.42       21.24      5.22 o 
   0   3   3      331.96      309.84      5.26 o 
   1   3   3       75.31       81.66      1.34 o 
   2   3   3     1139.80     1124.63     12.69 o 
   3   3   3      112.73      105.56      2.80 o 
   4   3   3      233.80      230.35      3.49 o 
   5   3   3       24.24       21.43      1.57 o 
   6   3   3       64.69       64.78      1.81 o 
   7   3   3       16.55       21.43      1.82 o 
   8   3   3       56.59       53.46      2.10 o 
   9   3   3      642.03      579.02      9.15 o 
  10   3   3       28.76       27.02      2.28 o 
  11   3   3     1236.70     1134.60     32.65 o 
  12   3   3      139.25      135.18      5.99 o 
  13   3   3      299.27      291.96      9.21 o 
  14   3   3       34.23       27.71      2.88 o 
  15   3   3      255.48      243.20      8.61 o 
  16   3   3       51.36       52.24      3.24 o 
  17   3   3      194.15      206.61      8.70 o 
  18   3   3        0.84        7.22      4.40 o 
  19   3   3       42.78       46.32      3.93 o 
  20   3   3        1.75        5.52      4.37 o 
  21   3   3       19.77       41.58      6.00 o 
   1   4   3      103.79      110.39      2.64 o 
   2   4   3       56.17       47.72      1.65 o 
   3   4   3       51.28       49.03      1.60 o 
   4   4   3      122.49      107.62      1.87 o 
   5   4   3      381.93      358.94      3.06 o 
   6   4   3       61.00       64.45      2.17 o 
   7   4   3      344.57      313.01      3.52 o 
   8   4   3      193.58      180.61      4.96 o 
   9   4   3      250.60      245.00      3.58 o 
  10   4   3      340.55      311.57      5.37 o 
  11   4   3       54.76       60.31      3.56 o 
  12   4   3        2.73        5.44      3.18 o 
  13   4   3       53.28       53.80      3.54 o 
  14   4   3       73.01       67.84      3.79 o 
  15   4   3       64.66       66.35      5.59 o 
  16   4   3      145.87      149.90      4.98 o 
  17   4   3        1.70        4.37      3.93 o 
  18   4   3       17.80       25.01      5.81 o 
  19   4   3        1.03        2.71      4.57 o 
  20   4   3        6.83        1.43      4.13 o 
  21   4   3        6.00        4.84      7.91 o 
   0   5   3       65.09       70.30      2.72 o 
   1   5   3      134.95      131.95      5.93 o 
   2   5   3      179.08      175.15      2.52 o 
   3   5   3       41.86       46.10      2.17 o 
   4   5   3      213.99      224.98      3.91 o 
   5   5   3       52.12       54.74      2.17 o 
   6   5   3      408.84      397.96      3.41 o 
   7   5   3      101.73      106.02      3.10 o 
   8   5   3      604.78      569.46     11.57 o 
   9   5   3       81.44       75.31      2.94 o 
  10   5   3      305.62      277.87      5.57 o 
  11   5   3        6.90        2.50      2.66 o 
  12   5   3       35.05       24.99      3.30 o 
  13   5   3       20.35       22.69      4.00 o 
  14   5   3        3.50       -0.55      3.49 o 
  15   5   3       57.14       57.88      3.99 o 
  16   5   3        2.59        1.70      3.63 o 
  17   5   3       89.39       85.30      4.18 o 
  18   5   3        0.22       -3.87      3.87 o 
  19   5   3       13.74       11.55      3.91 o 
  20   5   3        2.45       10.10      4.09 o 
   1   6   3      101.29       87.05      8.34 o 
   2   6   3      120.34      122.78      8.65 o 
   3   6   3      120.01      116.12      3.07 o 
   4   6   3      110.46      101.69      3.03 o 
   5   6   3      157.51      156.49      3.09 o 
   6   6   3      133.69      134.10      2.68 o 
   7   6   3      105.79       95.67      2.66 o 
   8   6   3      207.23      198.63      4.84 o 
   9   6   3       70.11       65.70      3.11 o 
  10   6   3      258.53      246.38      3.79 o 
  11   6   3       12.46       14.31      2.79 o 
  12   6   3      318.96      299.02     10.14 o 
  13   6   3       67.16       75.92      6.12 o 
  14   6   3      165.62      182.98     13.01 o 
  15   6   3       72.76       86.98      7.05 o 
  16   6   3      172.80      193.05      5.69 o 
  17   6   3       11.75       22.41      3.82 o 
  18   6   3       44.49       58.22      8.20 o 
  19   6   3        7.13       10.21     10.87 o 
  20   6   3       18.18       10.14      5.18 o 
   0   7   3      431.81      468.40      8.64 o 
   1   7   3       33.20       36.03      2.67 o 
   2   7   3       77.89       70.44      2.90 o 
   3   7   3      232.41      214.26      8.01 o 
   4   7   3      321.89      305.97     10.19 o 
   5   7   3      230.33      221.81      5.27 o 
   6   7   3      250.63      226.67      8.67 o 
   7   7   3      223.96      226.66      5.47 o 
   8   7   3       99.35       94.78      3.33 o 
   9   7   3      280.41      296.71      7.26 o 
  10   7   3       29.89       26.21      2.79 o 
  11   7   3      241.12      240.63     13.44 o 
  12   7   3       37.65       43.49      3.22 o 
  13   7   3       96.94       93.64      4.88 o 
  14   7   3       28.73       31.47      3.69 o 
  15   7   3       30.60       39.09      4.22 o 
  16   7   3       15.04        0.33      4.09 o 
  17   7   3        8.02        3.28      3.75 o 
  18   7   3        6.20       10.73      4.72 o 
  19   7   3        7.61       19.25      5.49 o 
   1   8   3      194.37      207.03      5.10 o 
   2   8   3      142.34      132.40      7.24 o 
   3   8   3      219.91      216.90      8.59 o 
   4   8   3       74.59       80.06      3.12 o 
   5   8   3      261.18      240.70     13.45 o 
   6   8   3       19.71       16.90      4.12 o 
   7   8   3       73.95       73.41      4.18 o 
   8   8   3       13.44       11.36      3.34 o 
   9   8   3      130.72      124.03      9.36 o 
  10   8   3        6.83        8.75      3.52 o 
  11   8   3       89.45       83.85      3.25 o 
  12   8   3       56.01       59.82      3.13 o 
  13   8   3       45.13       50.91      4.95 o 
  14   8   3        4.82        2.29      2.94 o 
  15   8   3       54.66       33.44      5.46 o 
  16   8   3        7.06       16.01      4.65 o 
  17   8   3        4.67        4.11      4.87 o 
   0   9   3      137.93      129.93      7.06 o 
   1   9   3       35.38       49.51      4.36 o 
   2   9   3      214.41      209.95      9.01 o 
   3   9   3        0.25        2.72      2.96 o 
   4   9   3       11.24        9.90      3.20 o 
   5   9   3       23.68       21.80      3.31 o 
   6   9   3       15.51       16.62      3.34 o 
   7   9   3       53.60       51.20      3.71 o 
   8   9   3       31.25       26.80      3.58 o 
   9   9   3       20.21       26.41      6.52 o 
  10   9   3        2.24        4.90      3.56 o 
  11   9   3       25.15       28.56      8.53 o 
  12   9   3        0.65       -3.82      3.82 o 
  13   9   3       36.08       45.04      6.10 o 
  14   9   3       15.46       20.79      4.74 o 
  15   9   3       41.92       35.51      4.71 o 
  16   9   3        8.84        8.36      3.97 o 
   1  10   3      370.07      413.58      9.53 o 
   2  10   3       18.71       25.26      6.21 o 
   3  10   3      185.52      169.40     12.40 o 
   4  10   3       27.63       23.87      8.51 o 
   5  10   3      111.71       94.53      7.28 o 
   6  10   3       34.81       30.59      3.56 o 
   7  10   3       27.82       33.42      3.82 o 
   8  10   3       30.78       31.83      3.69 o 
   9  10   3       10.04        8.57      3.58 o 
  10  10   3       36.12       34.50     11.17 o 
  11  10   3       17.84       23.32      4.23 o 
  12  10   3       21.42       21.72      5.03 o 
  13  10   3        3.63       -1.23      5.63 o 
  14  10   3       19.84       18.34      7.10 o 
   4  11   3      168.35      147.38      5.73 o 
   5  11   3       26.56       27.52      4.64 o 
   6  11   3       81.97       77.58      4.15 o 
   7  11   3        2.03        7.65      3.61 o 
   8  11   3       53.55       56.89      5.44 o 
   9  11   3        9.50        4.42      3.79 o 
  10  11   3       16.79       11.85      3.83 o 
  11  11   3       10.65       10.03      5.27 o 
  12  11   3       16.64       34.01      9.20 o 
   5  12   3       23.38       18.12      4.50 o 
   6  12   3       44.02       24.77      4.46 o 
   7  12   3        5.46        3.77      4.55 o 
   8  12   3       27.69       29.32      4.74 o 
   9  12   3        4.32       11.38      5.03 o 
  10  12   3       24.27       17.58      4.69 o 
   0   0   4     2346.41     2120.39     13.62 o 
   2   0   4     1097.29      994.24     17.49 o 
   4   0   4      518.43      517.51     12.08 o 
   6   0   4      189.30      186.83      3.50 o 
   8   0   4      399.93      374.62      7.49 o 
  10   0   4       85.69       86.94      5.03 o 
  12   0   4      132.31      117.62      4.55 o 
  14   0   4        8.61        9.76      3.38 o 
  16   0   4       32.78       32.90      3.68 o 
  18   0   4        5.81        3.13      4.67 o 
  20   0   4       30.03       32.43      6.63 o 
   1   1   4      237.28      215.92      2.15 o 
   2   1   4      114.28      104.20      5.04 o 
   3   1   4      358.13      342.32      6.55 o 
   4   1   4      176.72      167.65      3.49 o 
   5   1   4       87.76       84.94      1.97 o 
   6   1   4        2.93        3.00      1.86 o 
   7   1   4      124.62      117.85      2.40 o 
   8   1   4      199.67      181.60      3.39 o 
   9   1   4       69.95       65.49      2.29 o 
  10   1   4      306.35      271.46      5.01 o 
  11   1   4       96.06      104.23      3.01 o 
  12   1   4       85.91       78.75      2.71 o 
  13   1   4        1.25        1.49      2.23 o 
  14   1   4       36.21       37.83      2.52 o 
  15   1   4       10.49        5.32      2.64 o 
  16   1   4        9.67       12.12      2.82 o 
  17   1   4        2.15        3.32      2.85 o 
  18   1   4       54.08       72.56      5.97 o 
  19   1   4        0.89        5.22      4.08 o 
  20   1   4       23.65       41.25      4.43 o 
   0   2   4      166.27      176.12      3.06 o 
   1   2   4       21.48       24.34      1.92 o 
   2   2   4      159.66      164.51      2.47 o 
   3   2   4      117.37      118.94      2.17 o 
   4   2   4       25.87       25.15      2.30 o 
   5   2   4      219.02      217.26      3.09 o 
   6   2   4       50.70       46.08      2.69 o 
   7   2   4      129.30      125.75      2.67 o 
   8   2   4       53.11       52.42      2.16 o 
   9   2   4      121.31      112.44      3.07 o 
  10   2   4       44.95       38.65      2.24 o 
  11   2   4       11.74        7.35      2.32 o 
  12   2   4       33.56       31.93      2.62 o 
  13   2   4      120.81      124.51      3.20 o 
  14   2   4       47.48       44.83      2.86 o 
  15   2   4       61.15       65.59      3.05 o 
  16   2   4       19.69       20.78      3.40 o 
  17   2   4       79.99       92.02      3.46 o 
  18   2   4        1.62        2.98      2.97 o 
  19   2   4       63.59       85.27      4.36 o 
  20   2   4        8.67       14.66      4.14 o 
   1   3   4      669.48      596.63      4.42 o 
   2   3   4       28.86       41.28      2.08 o 
   3   3   4      409.36      406.56      8.08 o 
   4   3   4       45.89       48.94      2.00 o 
   5   3   4      214.54      213.10      3.69 o 
   6   3   4       22.54       20.26      2.30 o 
   7   3   4      117.66      109.68      3.01 o 
   8   3   4      128.69      120.59      3.17 o 
   9   3   4       40.39       41.53      2.77 o 
  10   3   4      166.86      168.54      3.46 o 
  11   3   4       66.48       69.96      3.10 o 
  12   3   4       28.87       29.38      2.97 o 
  13   3   4       41.28       44.22      3.07 o 
  14   3   4       18.99       21.56      4.96 o 
  15   3   4       14.46       13.08      3.22 o 
  16   3   4       28.34       34.05      3.39 o 
  17   3   4       32.67       43.71      4.19 o 
  18   3   4        4.48        7.45      3.52 o 
  19   3   4        5.21        3.83      6.15 o 
   0   4   4      295.88      305.75      7.44 o 
   1   4   4      119.12      136.45      3.35 o 
   2   4   4      267.34      276.76     13.94 o 
   3   4   4      223.81      234.37      5.99 o 
   4   4   4      328.20      308.52      6.81 o 
   5   4   4      109.20      115.80      4.42 o 
   6   4   4      199.22      182.76      4.86 o 
   7   4   4      135.46      137.47      2.88 o 
   8   4   4      121.24      106.60      3.89 o 
   9   4   4      133.59      111.54      3.45 o 
  10   4   4       18.37       18.94      2.74 o 
  11   4   4       79.21       80.27      3.19 o 
  12   4   4       20.28       26.11      2.99 o 
  13   4   4      153.95      160.30      5.70 o 
  14   4   4       16.81       13.15      4.68 o 
  15   4   4       65.87       73.73      6.66 o 
  16   4   4       14.23       14.07      3.26 o 
  17   4   4       35.63       42.38      3.57 o 
  18   4   4        5.89       11.68      3.51 o 
  19   4   4       29.66       42.56      3.93 o 
   1   5   4       33.64       34.14      9.50 o 
   2   5   4      143.44      153.17     16.08 o 
   3   5   4      207.54      205.72      7.74 o 
   4   5   4      169.26      162.89      3.72 o 
   5   5   4       69.26       69.86      3.25 o 
   6   5   4      165.25      159.35      3.90 o 
   7   5   4      106.25       99.23      2.76 o 
   8   5   4       51.94       43.58      2.72 o 
   9   5   4        8.97        7.45      2.56 o 
  10   5   4       65.81       73.05      4.36 o 
  11   5   4       36.90       37.19      4.32 o 
  12   5   4       71.08       74.33      4.00 o 
  13   5   4        4.18        8.64      3.34 o 
  14   5   4      110.45      115.33      5.51 o 
  15   5   4       12.89       19.63      3.31 o 
  16   5   4       43.92       52.48      5.17 o 
  17   5   4       35.62       54.75      6.26 o 
  18   5   4       83.40      119.81      9.93 o 
   0   6   4      204.27      216.49      7.23 o 
   1   6   4       35.18       34.04      5.06 o 
   2   6   4      211.93      232.80     10.08 o 
   3   6   4      216.74      220.26      5.43 o 
   4   6   4      219.28      208.81     12.77 o 
   5   6   4       31.38       31.10      3.08 o 
   6   6   4       82.55       82.60      3.44 o 
   7   6   4      190.37      177.10      4.84 o 
   8   6   4      171.97      161.06      4.41 o 
   9   6   4       29.27       25.10      2.75 o 
  10   6   4       26.22       35.33      6.56 o 
  11   6   4       43.62       36.18      3.45 o 
  12   6   4       59.18       63.08      5.07 o 
  13   6   4       16.99       21.79      3.09 o 
  14   6   4        2.81        6.24      3.13 o 
  15   6   4        8.38        7.89      3.30 o 
  16   6   4        5.84       11.04      4.58 o 
  17   6   4       13.64        8.56      5.38 o 
   1   7   4       53.57       57.09      5.35 o 
   2   7   4       82.59       93.47      4.72 o 
   3   7   4      113.41      123.74      4.86 o 
   4   7   4      105.16       95.53      7.32 o 
   5   7   4       25.81       26.42      3.09 o 
   6   7   4       27.99       23.87      3.09 o 
   7   7   4       15.73       16.59      3.04 o 
   8   7   4       67.69       66.41      4.04 o 
   9   7   4       48.34       45.30      3.27 o 
  10   7   4      100.68       95.79      5.92 o 
  11   7   4       37.25       38.35      3.61 o 
  12   7   4       44.86       51.85      3.29 o 
  13   7   4       40.38       38.88      6.78 o 
  14   7   4       47.87       47.78      4.65 o 
  15   7   4       56.70       65.87      3.75 o 
  16   7   4       27.49       27.53      4.11 o 
   0   8   4       72.67       86.39      6.69 o 
   1   8   4       67.00       68.41      4.92 o 
   2   8   4       82.26       83.64      4.77 o 
   3   8   4       31.85       37.23      4.52 o 
   4   8   4        1.32       -4.27      4.27 o 
   5   8   4       94.22       99.34      4.85 o 
   6   8   4       45.35       39.86      4.57 o 
   7   8   4       50.49       44.99      5.88 o 
   8   8   4       78.38       69.23      4.12 o 
   9   8   4      143.09      146.91      4.80 o 
  10   8   4       23.02       23.70      3.89 o 
  11   8   4       55.22       59.01      4.70 o 
  12   8   4       10.50        4.85      3.34 o 
  13   8   4       40.38       50.38      6.87 o 
  14   8   4        5.28       17.61      4.39 o 
  15   8   4       28.13       44.84      4.09 o 
   1   9   4      206.43      210.09      6.87 o 
   2   9   4       69.55       77.67      9.27 o 
   3   9   4      139.66      148.43      5.54 o 
   4   9   4        0.97       -4.46      4.46 o 
   5   9   4      104.94      107.21     10.38 o 
   6   9   4       20.66       25.91      5.98 o 
   7   9   4       91.60       80.12      4.42 o 
   8   9   4        0.77       -3.78      3.78 o 
   9   9   4       56.09       57.91      4.39 o 
  10   9   4       17.06       14.84      4.40 o 
  11   9   4       11.44       13.91      4.05 o 
  12   9   4       12.22       17.49     11.55 o 
  13   9   4       10.38        7.64      4.29 o 
   0  10   4       81.61       79.39      7.16 o 
   1  10   4       14.07       26.20      9.65 o 
   2  10   4       58.78       61.20      5.87 o 
   3  10   4        3.33        9.15      6.44 o 
   4  10   4      121.71      137.78      7.68 o 
   5  10   4       10.68       -1.34      6.05 o 
   6  10   4       29.40       47.86      6.76 o 
   7  10   4       18.08       23.38      6.24 o 
   8  10   4        2.41       -3.48      3.83 o 
   9  10   4       31.17       32.48      5.59 o 
  10  10   4        9.94       16.99      7.20 o 
  11  10   4       58.03       67.82     17.83 o 
   3  11   4        4.99        2.25      6.75 o 
   4  11   4        0.85       14.58      7.13 o 
   5  11   4        9.35        5.34      6.79 o 
   6  11   4       38.04       30.39      7.12 o 
   7  11   4        7.07       14.02      6.41 o 
   8  11   4        6.10       14.61      6.69 o 
   2   0   5      137.89      133.21      5.50 o 
   4   0   5       78.76       65.61      3.13 o 
   6   0   5      308.93      290.49      8.01 o 
   8   0   5      108.73      103.33      6.10 o 
  10   0   5       32.41       33.06      3.34 o 
  12   0   5       30.20       24.00      3.48 o 
  14   0   5       51.89       57.42      4.06 o 
  16   0   5       61.90       67.48      5.44 o 
   0   1   5      415.22      388.81      7.08 o 
   1   1   5       27.88       54.72      4.46 o 
   2   1   5      150.78      139.74      2.72 o 
   3   1   5       10.40       27.92      6.50 o 
   4   1   5      265.73      248.69      6.11 o 
   5   1   5       61.68       64.54      3.39 o 
   6   1   5       62.15       65.05      2.58 o 
   7   1   5       74.83       77.01      3.19 o 
   8   1   5       47.30       51.09      2.43 o 
   9   1   5       23.59       25.45      2.59 o 
  10   1   5       11.17       11.60      2.50 o 
  11   1   5        0.69        2.68      2.85 o 
  12   1   5       25.76       26.69      2.84 o 
  13   1   5       10.53        8.63      2.76 o 
  14   1   5       16.97       23.58      3.71 o 
  15   1   5        2.94        6.23      3.19 o 
  16   1   5        4.80       10.82      3.47 o 
  17   1   5       16.77       29.56      4.18 o 
   1   2   5      533.91      516.67      8.45 o 
   2   2   5       63.98       94.56      2.76 o 
   3   2   5      284.60      288.32      9.34 o 
   4   2   5      213.51      225.15      3.48 o 
   5   2   5      148.63      153.79      5.43 o 
   6   2   5      145.09      144.88      2.95 o 
   7   2   5       13.85       19.14      2.79 o 
   8   2   5       69.87       72.27      3.11 o 
   9   2   5        8.29       12.64      2.94 o 
  10   2   5       30.51       30.14      3.04 o 
  11   2   5       21.91       22.39      3.11 o 
  12   2   5        7.66        3.71      3.07 o 
  13   2   5       12.91       14.44      3.95 o 
  14   2   5       26.60       28.73      3.32 o 
  15   2   5        4.04        7.00      3.04 o 
  16   2   5       16.87       26.53      3.91 o 
  17   2   5        1.25        3.49      3.60 o 
   0   3   5      206.63      177.01      6.47 o 
   1   3   5        8.52       15.45      4.68 o 
   2   3   5       71.39       67.95      6.64 o 
   3   3   5       23.62       36.82      4.56 o 
   4   3   5       21.79       31.08      7.36 o 
   5   3   5      179.90      170.12      3.50 o 
   6   3   5        6.36       10.83      2.87 o 
   7   3   5      152.78      150.90      5.29 o 
   8   3   5       14.78       16.56      2.93 o 
   9   3   5       94.12      102.60      3.39 o 
  10   3   5        3.36        1.50      2.83 o 
  11   3   5       19.63       18.23      3.11 o 
  12   3   5        7.05        8.57      3.06 o 
  13   3   5       46.00       47.41      3.78 o 
  14   3   5        6.10        8.79      3.30 o 
  15   3   5       55.46       74.26      3.87 o 
  16   3   5        1.15        6.58      4.23 o 
   1   4   5      257.69      246.91      8.71 o 
   2   4   5       31.08       55.36      5.05 o 
   3   4   5      199.54      193.18      7.73 o 
   4   4   5       23.44       31.00      4.28 o 
   5   4   5       67.38       61.14     11.97 o 
   6   4   5       16.69       18.75      3.98 o 
   7   4   5        4.49        1.29      3.97 o 
   8   4   5       15.42       11.98      2.83 o 
   9   4   5        4.44        3.55      3.28 o 
  10   4   5       16.10       14.24      3.79 o 
  11   4   5       20.19       31.12      3.78 o 
  12   4   5        5.14        8.38      3.16 o 
  13   4   5       15.82       19.92      3.38 o 
  14   4   5       14.95        0.50      3.96 o 
  15   4   5        1.32       -3.51      3.51 o 
  16   4   5        5.01       -3.58      3.58 o 
   0   5   5      185.22      175.06      7.65 o 
   1   5   5        1.10       19.77      4.85 o 
   2   5   5      163.64      168.20      8.35 o 
   3   5   5        2.89       11.15      7.01 o 
   4   5   5      148.77      143.42      5.07 o 
   5   5   5        5.22        8.19      6.66 o 
   6   5   5       21.68       22.13      4.30 o 
   7   5   5       55.45       51.16      4.64 o 
   8   5   5       35.10       42.37      4.98 o 
   9   5   5        4.37        4.28      3.18 o 
  10   5   5       11.92       13.59      3.36 o 
  11   5   5       19.18       13.26      3.12 o 
  12   5   5       41.83       54.40      3.33 o 
  13   5   5        4.33        7.06      4.02 o 
  14   5   5       10.28       20.48      6.59 o 
  15   5   5        0.52        2.39      3.50 o 
   1   6   5       54.10       52.92      4.61 o 
   2   6   5        2.47       11.18      4.30 o 
   3   6   5       21.72       13.24      5.66 o 
   4   6   5       11.93       13.56      4.40 o 
   5   6   5       36.61       46.22     16.14 o 
   6   6   5      119.61      114.52      5.27 o 
   7   6   5       12.91       18.81      8.19 o 
   8   6   5       96.91      105.11      6.94 o 
   9   6   5       30.31       31.51      4.54 o 
  10   6   5       57.17       65.55      6.08 o 
  11   6   5        2.80        3.39      3.40 o 
  12   6   5       45.46       48.08      3.85 o 
  13   6   5       10.61        5.80      4.14 o 
  14   6   5       34.01       40.41      7.50 o 
   0   7   5      209.34      213.69      8.19 o 
   1   7   5       23.88       43.73      4.91 o 
   2   7   5      120.14      135.49     13.36 o 
   3   7   5       51.84       47.41      8.27 o 
   4   7   5       53.99       56.99      4.87 o 
   5   7   5       62.67       65.25      5.02 o 
   6   7   5       36.89       38.65      4.84 o 
   7   7   5       52.15       48.29     13.38 o 
   8   7   5        1.40        7.39      5.75 o 
   9   7   5       56.73       69.85      6.56 o 
  10   7   5       26.65       32.70      4.46 o 
  11   7   5       29.03       31.72      9.11 o 
  12   7   5        9.27       12.80      6.02 o 
   1   8   5       54.46       56.07      4.99 o 
   2   8   5       22.85       34.65      4.92 o 
   3   8   5       23.65       18.08      6.00 o 
   4   8   5        2.35        6.05      4.72 o 
   5   8   5       71.30       79.52      6.02 o 
   6   8   5        7.91        8.86      6.45 o 
   7   8   5       92.65      101.17      6.42 o 
   8   8   5       10.22       10.52      6.18 o 
   9   8   5       36.47       60.75      6.94 o 
  10   8   5        1.27        2.21      5.80 o 
  11   8   5       21.38       10.15      6.28 o 
   0   9   5       20.58       22.46      7.15 o 
   1   9   5        1.42       -4.69      4.69 o 
   2   9   5        3.33        5.57      4.70 o 
   3   9   5       13.57        1.57     11.55 o 
   4   9   5        1.46        0.36      7.28 o 
   5   9   5       10.24        9.30      4.81 o 
   6   9   5        3.85        5.02      7.12 o 
   7   9   5       13.27       18.79      9.50 o 
   8   9   5       17.51        5.01      6.04 o 
   1  10   5       19.82       10.70      8.52 o 
   2  10   5        1.05        6.42      5.14 o 
   3  10   5       37.14       59.41      7.34 o 
   4  10   5        0.91        3.08      5.05 o 
   5  10   5       37.30       20.94      7.18 o 
   0   0   6      151.39      143.59      6.74 o 
   2   0   6      176.13      162.55      5.27 o 
   4   0   6       82.63       84.60      5.11 o 
   6   0   6       77.82       78.31      5.24 o 
   8   0   6       35.76       58.15      6.81 o 
  10   0   6       26.03       25.04      4.70 o 
  12   0   6        0.56       32.42      6.80 o 
   1   1   6       24.37       24.67      2.96 o 
   2   1   6        3.89        8.89      3.36 o 
   3   1   6       79.74       83.08      3.60 o 
   4   1   6       71.73       80.94      5.28 o 
   5   1   6       36.82       50.39      3.25 o 
   6   1   6       56.69       61.80      3.13 o 
   7   1   6       23.20       30.83      3.01 o 
   8   1   6       19.48       16.31      3.52 o 
   9   1   6       10.76       11.56      3.57 o 
  10   1   6       25.97       27.26      3.75 o 
  11   1   6        0.53        5.48      3.46 o 
  12   1   6       27.22       43.91      4.16 o 
   0   2   6       79.84       71.75      4.38 o 
   1   2   6       22.94       30.56      4.30 o 
   2   2   6        6.37        7.50      3.16 o 
   3   2   6       25.86       24.77      3.87 o 
   4   2   6       19.49       18.83      4.07 o 
   5   2   6        5.58        5.54      5.05 o 
   6   2   6       27.96       36.31      4.23 o 
   7   2   6        3.43        3.63      3.26 o 
   8   2   6       11.92       10.97      3.55 o 
   9   2   6       20.22       21.70      3.72 o 
  10   2   6        6.52       19.50      5.24 o 
  11   2   6       40.04       53.85      5.72 o 
  12   2   6        8.51        9.79      3.52 o 
   1   3   6      103.46       93.88     12.49 o 
   2   3   6        9.86       33.43      5.40 o 
   3   3   6      117.59      115.37     13.93 o 
   4   3   6       12.97       40.30      9.68 o 
   5   3   6      114.62      125.37      7.82 o 
   6   3   6       13.03       29.46      6.19 o 
   7   3   6       31.96       40.70      4.85 o 
   8   3   6       10.27       15.15      4.25 o 
   9   3   6       12.95       20.85      6.47 o 
  10   3   6        5.96       11.76      4.79 o 
  11   3   6        5.92       14.73      3.85 o 
   0   4   6       77.36       66.71      6.71 o 
   1   4   6       19.01       19.66      4.71 o 
   2   4   6       41.87       38.00      4.62 o 
   3   4   6       22.71       26.69      4.62 o 
   4   4   6       36.52       40.55     11.58 o 
   5   4   6        7.17       21.53      4.52 o 
   6   4   6       32.24       40.22      7.93 o 
   7   4   6       14.43       17.10      5.89 o 
   8   4   6       30.16       34.52      4.63 o 
   9   4   6       13.94       25.97      4.50 o 
  10   4   6        8.44       13.96      4.79 o 
  11   4   6       30.39       36.81      5.05 o 
   1   5   6       44.81       40.12      4.84 o 
   2   5   6        4.92        7.09      4.52 o 
   3   5   6       18.93       18.80      6.86 o 
   4   5   6       20.00       14.38      9.84 o 
   5   5   6        8.92       12.88      5.85 o 
   6   5   6       22.40       24.88      4.77 o 
   7   5   6        8.21       -4.11      6.41 o 
   8   5   6       19.93       22.82      6.39 o 
   9   5   6        3.93       14.71      6.65 o 
   0   6   6       30.38       40.66      6.94 o 
   1   6   6        2.26       19.70     12.10 o 
   2   6   6       76.68       73.20      6.18 o 
   3   6   6       19.30       32.48     10.19 o 
   4   6   6       46.02       52.96      7.45 o 
   5   6   6       10.89       25.95      7.81 o 
   6   6   6       45.06       47.65      5.08 o 
   7   6   6        4.61       -1.01      6.46 o 
   8   6   6       19.05       21.57      6.79 o 
   1   7   6        6.25        8.12      4.90 o 
   2   7   6       16.39        7.76      6.10 o 
   3   7   6       16.43       19.98     10.41 o 
   4   7   6       15.69       19.63      8.33 o 
   5   7   6       14.83       24.77     10.37 o 
   2   0   7        0.28        4.29      4.61 o 
   0   1   7       31.15       34.72     10.69 o 
   1   1   7        0.94        8.88      3.01 o 
   2   1   7       42.59       49.95      6.37 o 
                                                 
